# Supplementary material for: Pattern-enhanced Resonant Soft X-ray Scattering for Operando monitoring of electrochemical solid-liquid interfaces
Source: Nat Commun. 2026 Feb 21;17:2997. doi: 10.1038/s41467-026-69852-9 (PMC13035926; doi:10.1038/s41467-026-69852-9)
Supplement: Supplementary file 3 — Source data [file 41467_2026_69852_MOESM3_ESM.xlsx]

## Sheet: Figure 2
Figure 2c
PE = 852 eV								PE = 860.1 eV
X-axsis	Y-axsis							X-axsis	Y-axsis
	OCP		1.2 V		1.6 V				OCP		1.2 V		1.6 V
q (nm$^{-1}$)	exp Diffraction Intensity $\times$ 10$^{-2}$	fit Diffraction Intensity $\times$ 10$^{-2}$	exp Diffraction Intensity $\times$ 10$^{-2}$	fit Diffraction Intensity $\times$ 10$^{-2}$	exp Diffraction Intensity $\times$ 10$^{-2}$	fit Diffraction Intensity $\times$ 10$^{-2}$		q (nm$^{-1}$)	exp Diffraction Intensity $\times$ 10$^{-2}$	fit Diffraction Intensity $\times$ 10$^{-2}$	exp Diffraction Intensity $\times$ 10$^{-2}$	fit Diffraction Intensity $\times$ 10$^{-2}$	exp Diffraction Intensity $\times$ 10$^{-2}$	fit Diffraction Intensity $\times$ 10$^{-2}$
0.0628319	0.172172	0.154837	0.147709	0.143644	0.505391	0.38057		0.0628319	0.0354164	0.0336694	0.0397652	0.0246752	0.0817246	0.0586487
0.0942478	0.0995447	0.0700326	0.0756793	0.0671988	0.0436563	0.0341635		0.0942478	0.0072822	0.012874	0.0100354	0.0110581	0.00491548	0.00575572
0.125664	0.0713703	0.0657242	0.0632211	0.0572252	0.179518	0.151071		0.125664	0.0144537	0.0155204	0.0134672	0.0115407	0.0231398	0.0249796
0.15708	0.00498659	0.00426518	0.00521014	0.00580012	0.0269289	0.0211003		0.15708	0.00266515	0.00302601	0.00516885	0.00355253	0.00740044	0.00519962
0.188496	0.0195877	0.0168682	0.015342	0.0139081	0.0275331	0.0276264		0.188496	0.00416588	0.00572163	0.00400375	0.00494295	0.00416279	0.00639266
0.219911	0.00492676	0.00404248	0.00749081	0.00441864	0.0308632	0.0240046		0.219911	0.00466657	0.0032256	0.00451502	0.0035235	0.00669163	0.00584103
0.251327	0.00444448	0.00441704	0.00415991	0.00433157	0.00409412	0.00334249		0.251327	0.00296326	0.00321673	0.0025866	0.00351231	0.00294302	0.00276276
0.282743	0.0048062	0.00343944	0.00456442	0.00369316	0.0138199	0.00973346		0.282743	0.00326477	0.00304524	0.00319585	0.00341882	0.00321649	0.00377848
Figure 2d										Figure 2e										Figure 2f
Photon Energy (eV) (OCP)	Diffraction Intensity × 10⁻² (OCP)	Diffraction Intensity × 10⁻² (fit) (OCP)	Photon Energy (eV) (1.2 V)	Diffraction Intensity × 10⁻² (1.2 V)	Diffraction Intensity × 10⁻² (fit) (1.2 V)	Photon Energy (eV) (1.6 V)	Diffraction Intensity × 10⁻² (1.6 V)	Diffraction Intensity × 10⁻² (fit) (1.6 V)		Photon Energy (eV) (OCP)	Diffraction Intensity × 10⁻² (OCP)	Diffraction Intensity × 10⁻² (fit) (OCP)	Photon Energy (eV) (1.2 V)	Diffraction Intensity × 10⁻² (1.2 V)	Diffraction Intensity × 10⁻² (fit) (1.2 V)	Photon Energy (eV) (1.6 V)	Diffraction Intensity × 10⁻² (1.6 V)	Diffraction Intensity × 10⁻² (fit) (1.6 V)		Photon Energy (eV) (OCP)	Diffraction Intensity × 10⁻² (OCP)	Diffraction Intensity × 10⁻² (fit) (OCP)	Photon Energy (eV) (1.2 V)	Diffraction Intensity × 10⁻² (1.2 V)	Diffraction Intensity × 10⁻² (fit) (1.2 V)	Photon Energy (eV) (1.6 V)	Diffraction Intensity × 10⁻² (1.6 V)	Diffraction Intensity × 10⁻² (fit) (1.6 V)
848.9	0.00618641	0.0128626	848.9	0.106357	0.111178	848.9	0.205342	0.21293		848.9	0.0215778	0.0196215	848.9	0.120043	0.118691	848.9	0.23575	0.230811		848.9	0.00509402	0.00442152	848.9	0.0346212	0.0339636	848.9	0.0713731	0.0721354
849.2	0.00890813	0.014132	849.2	0.106543	0.111578	849.2	0.205099	0.212709		849.2	0.0294972	0.0283282	849.2	0.127598	0.127587	849.2	0.240435	0.242169		849.2	0.00557521	0.00470768	849.2	0.0363107	0.0343155	849.2	0.0724629	0.0745932
849.5	0.013447	0.0157441	849.5	0.111269	0.112273	849.5	0.20798	0.212502		849.5	0.0397182	0.0425276	849.5	0.134276	0.140424	849.5	0.260983	0.259771		849.5	0.00744004	0.00551756	849.5	0.0361465	0.0350398	849.5	0.0770183	0.079149
849.8	0.0202039	0.0188401	849.8	0.112282	0.113842	849.8	0.210969	0.213463		849.8	0.0523238	0.0636048	849.8	0.147722	0.156714	849.8	0.280669	0.284911		849.8	0.00643451	0.00706123	849.8	0.0378519	0.0361347	849.8	0.0857659	0.0867301
850.1	0.0299389	0.0253027	850.1	0.123292	0.118938	850.1	0.217413	0.218086		850.1	0.0786072	0.0910346	850.1	0.16852	0.174119	850.1	0.332145	0.318062		850.1	0.00767343	0.0089746	850.1	0.0417443	0.0375125	850.1	0.0956314	0.0972304
850.2	0.0276933	0.028339	850.2	0.121906	0.122758	850.2	0.218092	0.220652		850.2	0.0761036	0.100855	850.2	0.163969	0.17981	850.2	0.34033	0.330966		850.2	0.00889643	0.00963074	850.2	0.040628	0.0383828	850.2	0.0945554	0.101161
850.3	0.0424385	0.0323427	850.3	0.12714	0.128372	850.3	0.22118	0.224293		850.3	0.109396	0.11039	850.3	0.187801	0.186539	850.3	0.353019	0.344335		850.3	0.0122402	0.0105546	850.3	0.0400577	0.0399742	850.3	0.0977397	0.105986
850.4	0.0398632	0.0396233	850.4	0.137419	0.136177	850.4	0.225402	0.229648		850.4	0.113598	0.120188	850.4	0.203248	0.196027	850.4	0.387669	0.358749		850.4	0.0114118	0.0118392	850.4	0.0443172	0.0429358	850.4	0.104968	0.111773
850.5	0.04582	0.0495912	850.5	0.143469	0.147168	850.5	0.230988	0.237343		850.5	0.122213	0.130221	850.5	0.219734	0.21004	850.5	0.433099	0.374899		850.5	0.011066	0.0140638	850.5	0.0453665	0.0473377	850.5	0.11657	0.11849
850.6	0.0646783	0.0609604	850.6	0.149624	0.159937	850.6	0.232258	0.244941		850.6	0.14398	0.14269	850.6	0.244523	0.227458	850.6	0.445293	0.393016		850.6	0.0108823	0.0163922	850.6	0.0476068	0.0525215	850.6	0.120393	0.125448
850.7	0.084803	0.0717836	850.7	0.17028	0.170864	850.7	0.246517	0.250305		850.7	0.188443	0.156351	850.7	0.278662	0.246056	850.7	0.532729	0.413275		850.7	0.0136617	0.0198494	850.7	0.04866	0.0560325	850.7	0.139971	0.131446
850.8	0.0948476	0.083376	850.8	0.179652	0.178489	850.8	0.254672	0.254827		850.8	0.198591	0.170793	850.8	0.281547	0.260875	850.8	0.553655	0.432245		850.8	0.0122785	0.0230699	850.8	0.0484778	0.0577614	850.8	0.141271	0.138073
850.9	0.132016	0.0915821	850.9	0.19538	0.183358	850.9	0.266032	0.258047		850.9	0.244754	0.183861	850.9	0.304142	0.269244	850.9	0.576428	0.450336		850.9	0.0158402	0.0241268	850.9	0.0510682	0.0577688	850.9	0.142934	0.142957
851	0.12911	0.0965166	851	0.2068	0.184768	851	0.269496	0.25823		851	0.233807	0.192259	851	0.317179	0.270643	851	0.604926	0.466404		851	0.0145325	0.0235181	851	0.0510085	0.0556388	851	0.142838	0.144458
851.1	0.144221	0.0973055	851.1	0.206064	0.183703	851.1	0.268529	0.256412		851.1	0.243304	0.194332	851.1	0.288773	0.264527	851.1	0.555372	0.477196		851.1	0.0149135	0.0213534	851.1	0.0471169	0.0519853	851.1	0.134292	0.143572
851.2	0.141522	0.09259	851.2	0.208872	0.179921	851.2	0.268761	0.253124		851.2	0.212393	0.18965	851.2	0.25699	0.251137	851.2	0.528953	0.482345		851.2	0.0111081	0.0172691	851.2	0.0420283	0.047405	851.2	0.117301	0.13957
851.3	0.125418	0.0838859	851.3	0.21833	0.176079	851.3	0.267062	0.247546		851.3	0.161511	0.176189	851.3	0.235903	0.232815	851.3	0.523759	0.481264		851.3	0.00878053	0.0129746	851.3	0.0392195	0.0424359	851.3	0.11809	0.132292
851.4	0.140904	0.0771803	851.4	0.224405	0.17314	851.4	0.259525	0.241821		851.4	0.158819	0.155739	851.4	0.22163	0.211945	851.4	0.465653	0.470752		851.4	0.00882763	0.00873615	851.4	0.0368002	0.0385425	851.4	0.100375	0.12493
851.5	0.126384	0.0753485	851.5	0.201743	0.172227	851.5	0.267876	0.238128		851.5	0.110729	0.131348	851.5	0.187142	0.192235	851.5	0.468531	0.454892		851.5	0.00603158	0.00552241	851.5	0.0351775	0.0363299	851.5	0.0978216	0.11585
851.6	0.124082	0.0778177	851.6	0.198082	0.173965	851.6	0.260871	0.23688		851.6	0.106992	0.107818	851.6	0.172567	0.176944	851.6	0.42861	0.435101		851.6	0.00626262	0.00381592	851.6	0.034178	0.0355427	851.6	0.0920925	0.106012
851.7	0.117804	0.0774833	851.7	0.202215	0.176371	851.7	0.252279	0.235806		851.7	0.0950631	0.0879136	851.7	0.177597	0.167054	851.7	0.411727	0.413115		851.7	0.00563988	0.00356477	851.7	0.03482	0.0355061	851.7	0.0885331	0.0964381
851.8	0.106951	0.0772523	851.8	0.196243	0.174881	851.8	0.245308	0.234642		851.8	0.0778617	0.0751216	851.8	0.166763	0.161121	851.8	0.398367	0.388981		851.8	0.00514568	0.00383127	851.8	0.0360287	0.035644	851.8	0.0857003	0.0896138
851.9	0.103343	0.0746152	851.9	0.192429	0.171208	851.9	0.238926	0.234844		851.9	0.0759327	0.0683796	851.9	0.160061	0.158169	851.9	0.360196	0.368451		851.9	0.00588024	0.00413112	851.9	0.0353019	0.0357527	851.9	0.0829941	0.0841032
852	0.0995447	0.0700326	852	0.175679	0.167199	852	0.243656	0.234163		852	0.0713703	0.0657242	852	0.163221	0.157225	852	0.379518	0.351071		852	0.00498659	0.00426518	852	0.0352101	0.0358001	852	0.0869289	0.0811003
852.1	0.0877387	0.0642887	852.1	0.154933	0.161748	852.1	0.240133	0.232797		852.1	0.0716953	0.0649554	852.1	0.154548	0.156865	852.1	0.369616	0.338433		852.1	0.00628072	0.00428707	852.1	0.0359461	0.0357954	852.1	0.086872	0.079726
852.2	0.0746941	0.0584433	852.2	0.160286	0.156286	852.2	0.22838	0.230503		852.2	0.069981	0.0645915	852.2	0.159559	0.156588	852.2	0.339444	0.329807		852.2	0.00563741	0.00421528	852.2	0.0363983	0.0358151	852.2	0.0866048	0.0796403
852.3	0.057068	0.0532238	852.3	0.155513	0.151053	852.3	0.22491	0.227614		852.3	0.0664786	0.0637312	852.3	0.160051	0.156087	852.3	0.325775	0.323912		852.3	0.00529799	0.00410636	852.3	0.0373048	0.0358238	852.3	0.0824803	0.0804192
852.4	0.0564029	0.0491771	852.4	0.145235	0.146121	852.4	0.223024	0.225054		852.4	0.060331	0.0621258	852.4	0.154443	0.15497	852.4	0.314012	0.320043		852.4	0.00601118	0.00395489	852.4	0.0362833	0.0358789	852.4	0.0825299	0.0813133
852.5	0.0468037	0.0461552	852.5	0.138425	0.142783	852.5	0.220417	0.222626		852.5	0.0559131	0.0598175	852.5	0.149204	0.153397	852.5	0.305437	0.316956		852.5	0.00564939	0.00375083	852.5	0.0348865	0.0359824	852.5	0.0826326	0.081878
852.6	0.0421677	0.0434735	852.6	0.13326	0.140082	852.6	0.219556	0.220557		852.6	0.0569372	0.0569091	852.6	0.145891	0.151303	852.6	0.30131	0.313921		852.6	0.00627508	0.00350963	852.6	0.0348908	0.0360148	852.6	0.0799526	0.0818154
852.7	0.0386989	0.0409819	852.7	0.134844	0.137904	852.7	0.217796	0.218415		852.7	0.0541266	0.0536564	852.7	0.143171	0.148696	852.7	0.300772	0.31014		852.7	0.00522691	0.00328943	852.7	0.0348064	0.0359664	852.7	0.0827653	0.0811483
852.8	0.0358619	0.0386025	852.8	0.132528	0.135905	852.8	0.216813	0.216391		852.8	0.0495035	0.0503165	852.8	0.140871	0.14557	852.8	0.298453	0.305394		852.8	0.00539616	0.00311865	852.8	0.0357997	0.0358366	852.8	0.0794318	0.0799689
852.9	0.0331379	0.0365275	852.9	0.132108	0.134035	852.9	0.218201	0.214588		852.9	0.0493655	0.0471363	852.9	0.137519	0.142077	852.9	0.28654	0.299716		852.9	0.00472677	0.00301238	852.9	0.0344674	0.0356329	852.9	0.0813875	0.0784806
853	0.0313803	0.0354053	853	0.128683	0.132248	853	0.212449	0.213311		853	0.0453662	0.0444066	853	0.137812	0.138314	853	0.273959	0.293753		853	0.0044041	0.00296283	853	0.0351776	0.0354131	853	0.0772367	0.0766586
853.1	0.0323855	0.0340167	853.1	0.129739	0.131376	853.1	0.21401	0.212512		853.1	0.0418375	0.04185	853.1	0.133193	0.134757	853.1	0.28386	0.287868		853.1	0.00436422	0.00294922	853.1	0.0345375	0.0351661	853.1	0.0782412	0.0746901
853.2	0.0309824	0.0322097	853.2	0.12694	0.130553	853.2	0.212478	0.211576		853.2	0.0442151	0.0394131	853.2	0.13182	0.131392	853.2	0.272286	0.281787		853.2	0.00444249	0.00295441	853.2	0.0349642	0.0348985	853.2	0.07523	0.073076
853.3	0.0312464	0.0312104	853.3	0.127195	0.128871	853.3	0.213081	0.210939		853.3	0.0379018	0.0373911	853.3	0.131239	0.128173	853.3	0.276132	0.276162		853.3	0.0045445	0.00297485	853.3	0.0343714	0.0346041	853.3	0.0753557	0.0718114
853.4	0.028461	0.0301238	853.4	0.127765	0.12795	853.4	0.213229	0.210795		853.4	0.0360152	0.0355338	853.4	0.129769	0.125464	853.4	0.278179	0.27142		853.4	0.0036633	0.00299281	853.4	0.0331244	0.0343794	853.4	0.0778655	0.0708694
853.5	0.0268676	0.0288387	853.5	0.123487	0.127067	853.5	0.212072	0.210703		853.5	0.0361449	0.0338163	853.5	0.123381	0.123225	853.5	0.26253	0.267293		853.5	0.0038323	0.00300401	853.5	0.0348975	0.0341871	853.5	0.0750265	0.0704404
853.6	0.0274854	0.0282996	853.6	0.122271	0.125854	853.6	0.212814	0.21082		853.6	0.035758	0.0324465	853.6	0.123652	0.121363	853.6	0.261717	0.26395		853.6	0.00302738	0.00302054	853.6	0.0333013	0.0340155	853.6	0.0738998	0.0704033
853.7	0.0250163	0.0273942	853.7	0.121589	0.125128	853.7	0.2125	0.211309		853.7	0.0255949	0.0311384	853.7	0.120669	0.119994	853.7	0.262201	0.26148		853.7	0.00484073	0.00303036	853.7	0.0340091	0.0338977	853.7	0.0741361	0.0705892
853.8	0.0242877	0.0264617	853.8	0.121501	0.124382	853.8	0.211353	0.21156		853.8	0.0282125	0.0299594	853.8	0.116342	0.118957	853.8	0.263024	0.259209		853.8	0.00396029	0.00303729	853.8	0.0332438	0.0338078	853.8	0.0735734	0.0711326
853.9	0.0229382	0.0258271	853.9	0.126138	0.123278	853.9	0.21156	0.211952		853.9	0.0256553	0.0289888	853.9	0.117199	0.118124	853.9	0.258344	0.257459		853.9	0.00381659	0.00304669	853.9	0.0333679	0.0337236	853.9	0.0757993	0.0716925
854	0.0203304	0.0251534	854	0.122971	0.122599	854	0.211772	0.212328		854	0.0281525	0.028123	854	0.114178	0.117568	854	0.256295	0.255987		854	0.00453478	0.00305727	854	0.033743	0.0336777	854	0.0726134	0.0721972
854.1	0.0236828	0.0243953	854.1	0.121981	0.121903	854.1	0.208746	0.212598		854.1	0.02564	0.0273306	854.1	0.112792	0.117166	854.1	0.254834	0.254545		854.1	0.0036904	0.00307342	854.1	0.0350132	0.0336409	854.1	0.0705239	0.0726352
854.2	0.0209778	0.0233156	854.2	0.122673	0.121123	854.2	0.209577	0.212706		854.2	0.0222463	0.0265538	854.2	0.110272	0.116847	854.2	0.252782	0.253017		854.2	0.00530488	0.00308283	854.2	0.0339004	0.0336053	854.2	0.0723887	0.0729788
854.3	0.0197521	0.022369	854.3	0.122126	0.120162	854.3	0.210426	0.212447		854.3	0.0227237	0.0258996	854.3	0.11153	0.116559	854.3	0.252135	0.251402		854.3	0.00441921	0.0030899	854.3	0.0352036	0.033568	854.3	0.0735482	0.073155
854.4	0.0201532	0.0215108	854.4	0.121761	0.119205	854.4	0.209434	0.212052		854.4	0.0245129	0.0253462	854.4	0.110734	0.116315	854.4	0.252442	0.249921		854.4	0.00402623	0.00309805	854.4	0.0348151	0.0335342	854.4	0.0731551	0.0730489
854.5	0.0213896	0.0207892	854.5	0.120554	0.118357	854.5	0.209361	0.21158		854.5	0.024743	0.0248896	854.5	0.109958	0.11612	854.5	0.245795	0.248489		854.5	0.00454032	0.00310677	854.5	0.0339346	0.0335056	854.5	0.0706238	0.0727587
854.6	0.0214436	0.0202476	854.6	0.118522	0.117684	854.6	0.209948	0.211039		854.6	0.0268279	0.0245235	854.6	0.110918	0.11598	854.6	0.248027	0.247114		854.6	0.00558263	0.00311978	854.6	0.0338528	0.0334836	854.6	0.0721219	0.0723437
854.7	0.019564	0.0197741	854.7	0.119677	0.117105	854.7	0.208111	0.210603		854.7	0.0244237	0.0242194	854.7	0.111915	0.115874	854.7	0.237158	0.245885		854.7	0.00461316	0.00313457	854.7	0.0343355	0.0334652	854.7	0.0697186	0.0718288
854.8	0.0170747	0.0192544	854.8	0.118841	0.116668	854.8	0.208075	0.21012		854.8	0.0223754	0.02393	854.8	0.110052	0.115805	854.8	0.240485	0.244702		854.8	0.00410066	0.00315321	854.8	0.0338656	0.0334519	854.8	0.069229	0.0713187
854.9	0.0186892	0.0187225	854.9	0.117552	0.116182	854.9	0.207958	0.209612		854.9	0.0239467	0.0236728	854.9	0.11124	0.115723	854.9	0.239536	0.243578		854.9	0.00377335	0.00317122	854.9	0.0351303	0.0334379	854.9	0.0716772	0.0708489
855	0.0159024	0.018149	855	0.116505	0.115699	855	0.208354	0.20909		855	0.0191299	0.0234243	855	0.112857	0.115641	855	0.23842	0.242529		855	0.00399387	0.00318807	855	0.0344433	0.0334248	855	0.0703544	0.0704107
855.1	0.0143138	0.0174356	855.1	0.113819	0.115211	855.1	0.208498	0.208507		855.1	0.0160743	0.0231626	855.1	0.11258	0.115558	855.1	0.235603	0.241569		855.1	0.00366477	0.00319779	855.1	0.0345742	0.0334128	855.1	0.070607	0.0700287
855.6	0.013845	0.0152123	855.6	0.115271	0.112897	855.6	0.205804	0.206107		855.6	0.0185331	0.022305	855.6	0.112867	0.115084	855.6	0.232846	0.238402		855.6	0.00352822	0.00320057	855.6	0.0348743	0.0333789	855.6	0.068201	0.0688011
856.1	0.0129757	0.0135815	856.1	0.112734	0.111735	856.1	0.206578	0.204903		856.1	0.0153726	0.0215761	856.1	0.115073	0.114732	856.1	0.228563	0.236749		856.1	0.00413539	0.00316659	856.1	0.0331809	0.0333897	856.1	0.0696436	0.0684038
856.6	0.0109025	0.0129603	856.6	0.112082	0.111206	856.6	0.206507	0.204517		856.6	0.0160366	0.0210167	856.6	0.112404	0.114384	856.6	0.228767	0.235565		856.6	0.00442518	0.00309614	856.6	0.0337518	0.0334246	856.6	0.0697215	0.0681513
857.1	0.0123139	0.0133788	857.1	0.110495	0.111618	857.1	0.205073	0.204839		857.1	0.017693	0.0205792	857.1	0.118505	0.114217	857.1	0.229326	0.234739		857.1	0.00452544	0.00305662	857.1	0.0351558	0.0334594	857.1	0.0697966	0.0676538
857.6	0.0118243	0.0135759	857.6	0.109847	0.111805	857.6	0.205912	0.20515		857.6	0.018832	0.019958	857.6	0.115075	0.113944	857.6	0.231802	0.233605		857.6	0.00464084	0.00304172	857.6	0.0347046	0.0334775	857.6	0.0713328	0.067185
858.1	0.00975716	0.0137217	858.1	0.108779	0.11185	858.1	0.205177	0.205311		858.1	0.0175014	0.0192232	858.1	0.116286	0.113597	858.1	0.230218	0.232125		858.1	0.00423885	0.00303798	858.1	0.0361295	0.033492	858.1	0.0687987	0.0667652
858.6	0.010558	0.0139165	858.6	0.111291	0.111905	858.6	0.206519	0.205592		858.6	0.0178143	0.0184393	858.6	0.116437	0.113203	858.6	0.23392	0.230628		858.6	0.00432734	0.00304351	858.6	0.0347825	0.0335024	858.6	0.068842	0.0662809
859.1	0.00944017	0.0134833	859.1	0.110228	0.111575	859.1	0.204734	0.205581		859.1	0.0149335	0.0174403	859.1	0.115943	0.112676	859.1	0.229863	0.228755		859.1	0.00406282	0.00304745	859.1	0.0342453	0.0335066	859.1	0.0681028	0.065927
859.6	0.00892424	0.0130943	859.6	0.108144	0.111274	859.6	0.205981	0.205612		859.6	0.0151173	0.0164569	859.6	0.114072	0.112108	859.6	0.228833	0.226839		859.6	0.00368997	0.00304025	859.6	0.0344707	0.0335234	859.6	0.0693437	0.0655708
860.1	0.0072822	0.012874	860.1	0.110035	0.111058	860.1	0.204915	0.205756		860.1	0.0144537	0.0155204	860.1	0.113467	0.111541	860.1	0.22314	0.22498		860.1	0.00266515	0.00302601	860.1	0.0351689	0.0335525	860.1	0.0674004	0.0651996
860.6	0.00748606	0.0130137	860.6	0.106572	0.111196	860.6	0.20401	0.20615		860.6	0.0123894	0.0146852	860.6	0.111986	0.111014	860.6	0.224974	0.223307		860.6	0.00348526	0.00302416	860.6	0.035115	0.0335962	860.6	0.0675525	0.0647767
861.1	0.00725401	0.0130843	861.1	0.109221	0.111567	861.1	0.206463	0.206625		861.1	0.0154761	0.0138082	861.1	0.113963	0.110568	861.1	0.227384	0.221768		861.1	0.00365375	0.0030419	861.1	0.035386	0.0336303	861.1	0.0682831	0.0643366

## Sheet: Figure 3
Figure 3a							Figure 3b							Figure 3c													Figure 3d
Photon Energy (eV) (OCP core)	δ × 10⁻³ (OCP core)	Photon Energy (eV) (1.2 V core)	δ × 10⁻³ (1.2 V core)	Photon Energy (eV) (1.6 V core)	δ × 10⁻³ (1.6 V core)		Photon Energy (eV) (OCP core)	β × 10⁻³ (OCP core)	Photon Energy (eV) (1.2 V core)	β × 10⁻³ (1.2 V core)	Photon Energy (eV) (1.6 V core)	β × 10⁻³ (1.6 V core)		Photon Energy (eV) (OCP shell)	δ × 10⁻³ (OCP shell)	Photon Energy (eV) (1.2 V shell)	δ × 10⁻³ (1.2 V shell)	Photon Energy (eV) (1.6 V shell)	δ × 10⁻³ (1.6 V shell)	Photon Energy (eV) (NiO)	δ × 10⁻³ (NiO)	Photon Energy (eV) (Ni(OH)$_2$)	δ × 10⁻³ (Ni(OH)$_2$)	Photon Energy (eV) (NiOOH)	δ × 10⁻³ (NiOOH)		Photon Energy (eV) (OCP shell)	β × 10⁻³ (OCP shell)	Photon Energy (eV) (1.2 V shell)	β × 10⁻³ (1.2 V shell)	Photon Energy (eV) (1.6 V shell)	β × 10⁻³ (1.6 V shell)	Photon Energy (eV) (NiO)	β × 10⁻³ (NiO)	Photon Energy (eV) (Ni(OH)$_2$)	β × 10⁻³ (Ni(OH)$_2$)	Photon Energy (eV) (NiOOH)	β × 10⁻³ (NiOOH)
848.9	-0.252081	848.9	-0.179952	848.9	-0.19268		848.9	0.151343	848.9	0.118346	848.9	0.121882		848.9	-0.847679	848.9	-0.978279	848.9	-0.431297	840.022	0.558005	840.022	0.334984	840.022	0.537348		848.9	1.32082	848.9	0.824842	848.9	1.00331	840.022	0.23567	840.022	0.187278	840.022	0.181892
849.2	-0.322951	849.2	-0.231593	849.2	-0.248106		849.2	0.163491	849.2	0.125088	849.2	0.129967		849.2	-1.33066	849.2	-1.43261	849.2	-0.706102	841.021	0.516997	841.021	0.300955	841.021	0.520246		849.2	1.39765	849.2	0.863609	849.2	1.04283	841.021	0.234011	841.021	0.174719	841.021	0.169142
849.5	-0.408447	849.5	-0.29489	849.5	-0.314894		849.5	0.18009	849.5	0.138103	849.5	0.143338		849.5	-1.94421	849.5	-1.94482	849.5	-1.04951	842.021	0.471092	842.021	0.252487	842.021	0.493627		849.5	1.49951	849.5	0.904815	849.5	1.08924	842.021	0.234212	842.021	0.167587	842.021	0.167406
849.8	-0.523317	849.8	-0.37407	849.8	-0.399843		849.8	0.20472	849.8	0.152657	849.8	0.159034		849.8	-2.65346	849.8	-2.46443	849.8	-1.43559	843.021	0.418683	843.021	0.194307	843.021	0.467184		849.8	1.64419	849.8	0.973443	849.8	1.17659	843.021	0.229449	843.021	0.162959	843.021	0.167971
850.1	-0.687032	850.1	-0.486953	850.1	-0.523053		850.1	0.2647	850.1	0.182602	850.1	0.193285		850.1	-3.38502	850.1	-2.91149	850.1	-1.80584	844.021	0.348632	844.021	0.122643	844.021	0.439214		850.1	1.89451	850.1	1.34175	850.1	1.43281	844.021	0.218642	844.021	0.160437	844.021	0.170068
850.2	-0.747125	850.2	-0.533633	850.2	-0.573452		850.2	0.304368	850.2	0.20201	850.2	0.224121		850.2	-3.61487	850.2	-3.02615	850.2	-1.91038	845.02	0.253768	845.02	0.0364562	845.02	0.407885		850.2	2.06035	850.2	1.7132	850.2	1.60029	845.02	0.213758	845.02	0.164417	845.02	0.171239
850.3	-0.806101	850.3	-0.582551	850.3	-0.621622		850.3	0.345725	850.3	0.232882	850.3	0.257178		850.3	-3.82876	850.3	-3.11601	850.3	-1.99873	846.021	0.133055	846.021	-0.0766591	846.021	0.369146		850.3	2.3381	850.3	2.33288	850.3	1.82866	846.021	0.220277	846.021	0.162727	846.021	0.171304
850.4	-0.88829	850.4	-0.629375	850.4	-0.675006		850.4	0.395063	850.4	0.26584	850.4	0.292697		850.4	-4.02005	850.4	-3.17618	850.4	-2.0665	847.106	-0.0364313	847.106	-0.250002	847.106	0.312222		850.4	2.80966	850.4	3.26942	850.4	2.12695	847.106	0.237932	847.106	0.173773	847.106	0.171868
850.5	-0.969966	850.5	-0.689402	850.5	-0.741927		850.5	0.453055	850.5	0.303337	850.5	0.33287		850.5	-4.18102	850.5	-3.20175	850.5	-2.10928	847.338	-0.081298	847.338	-0.296546	847.338	0.297838		850.5	3.57171	850.5	4.53516	850.5	2.49802	847.338	0.240784	847.338	0.177441	847.338	0.174558
850.6	-1.04705	850.6	-0.755134	850.6	-0.807273		850.6	0.588563	850.6	0.342797	850.6	0.39964		850.6	-4.30276	850.6	-3.18795	850.6	-2.12289	847.529	-0.122928	847.529	-0.338506	847.529	0.286816		850.6	4.69493	850.6	6.0425	850.6	2.93531	847.529	0.243098	847.529	0.180118	847.529	0.175516
850.7	-1.08448	850.7	-0.817678	850.7	-0.861609		850.7	0.706495	850.7	0.436046	850.7	0.50624		850.7	-4.37518	850.7	-3.13041	850.7	-2.10353	847.761	-0.180932	847.761	-0.395441	847.761	0.270975		850.7	6.16086	850.7	7.58765	850.7	3.42051	847.761	0.246125	847.761	0.183658	847.761	0.174242
850.8	-1.12095	850.8	-0.858009	850.8	-0.8913		850.8	0.823999	850.8	0.534972	850.8	0.601916		850.8	-4.38716	850.8	-3.0254	850.8	-2.0481	847.88	-0.214624	847.88	-0.427545	847.88	0.261306		850.8	7.8074	850.8	8.88678	850.8	3.92333	847.88	0.25051	847.88	0.186991	847.88	0.174431
850.9	-1.13082	850.9	-0.887173	850.9	-0.915077		850.9	0.984994	850.9	0.628948	850.9	0.707267		850.9	-4.32712	850.9	-2.87018	850.9	-1.9544	848.032	-0.258348	848.032	-0.469429	848.032	0.249045		850.9	9.33059	850.9	9.6639	850.9	4.40389	848.032	0.258469	848.032	0.191798	848.032	0.1754
851	-1.12233	851	-0.901926	851	-0.922956		851	1.14244	851	0.746496	851	0.838623		851	-4.18393	851	-2.66326	851	-1.82139	848.144	-0.291677	848.144	-0.502939	848.144	0.239548		851	10.3714	851	9.75551	851	4.81795	848.144	0.264422	848.144	0.193207	848.144	0.175479
851.1	-1.09353	851.1	-0.90498	851.1	-0.907311		851.1	1.29555	851.1	0.874518	851.1	0.964958		851.1	-3.9483	851.1	-2.40478	851.1	-1.64941	848.303	-0.341687	848.303	-0.556183	848.303	0.22514		851.1	10.6609	851.1	9.17772	851.1	5.12413	848.303	0.272861	848.303	0.196924	848.303	0.17645
851.2	-1.01129	851.2	-0.881944	851.2	-0.873348		851.2	1.4795	851.2	0.996973	851.2	1.09569		851.2	-3.61457	851.2	-2.09673	851.2	-1.44029	848.455	-0.394281	848.455	-0.612273	848.455	0.211065		851.2	10.1459	851.2	8.11787	851.2	5.2915	848.455	0.280871	848.455	0.202659	848.455	0.177549
851.3	-0.894381	851.3	-0.830547	851.3	-0.800818		851.3	1.60182	851.3	1.1358	851.3	1.24016		851.3	-3.18262	851.3	-1.74317	851.3	-1.1975	848.607	-0.454027	848.607	-0.672751	848.607	0.195871		851.3	9.01309	851.3	6.85545	851.3	5.30557	848.607	0.289082	848.607	0.210199	848.607	0.177621
851.4	-0.771251	851.4	-0.746916	851.4	-0.700202		851.4	1.70757	851.4	1.25317	851.4	1.32903		851.4	-2.65962	851.4	-1.35029	851.4	-0.926075	848.839	-0.56418	848.839	-0.777518	848.839	0.169612		851.4	7.59865	851.4	5.65666	851.4	5.1712	848.839	0.308141	848.839	0.222204	848.839	0.178295
851.5	-0.649512	851.5	-0.648088	851.5	-0.60036		851.5	1.80258	851.5	1.34046	851.5	1.41192		851.5	-2.06119	851.5	-0.926424	851.5	-0.632564	849.11	-0.702285	849.11	-0.922495	849.11	0.132957		851.5	6.23963	851.5	4.69552	851.5	4.91144	849.11	0.368191	849.11	0.245485	849.11	0.178637
851.6	-0.48936	851.6	-0.550609	851.6	-0.501236		851.6	1.90769	851.6	1.41734	851.6	1.48928		851.6	-1.41151	851.6	-0.48177	851.6	-0.324801	849.374	-0.841732	849.374	-1.09971	849.374	0.0894968		851.6	5.1568	851.6	4.02988	851.6	4.56267	849.374	0.42757	849.374	0.269073	849.374	0.18145
851.7	-0.318034	851.7	-0.436182	851.7	-0.359405		851.7	1.91812	851.7	1.49782	851.7	1.5603		851.7	-0.742052	851.7	-0.0280879	851.7	-0.0116128	849.533	-0.93879	849.533	-1.23147	849.533	0.0591825		851.7	4.41944	851.7	3.62627	851.7	4.16752	849.533	0.463183	849.533	0.294461	849.533	0.184536
851.8	-0.14701	851.8	-0.298111	851.8	-0.220151		851.8	1.92069	851.8	1.53341	851.8	1.56239		851.8	-0.0889092	851.8	0.421844	851.8	0.297569	849.685	-1.0503	849.685	-1.37743	849.685	0.0265748		851.8	3.98269	851.8	3.40603	851.8	3.76725	849.685	0.497642	849.685	0.325241	849.685	0.188643
851.9	0.00561857	851.9	-0.161331	851.9	-0.0808973		851.9	1.88967	851.9	1.53546	851.9	1.56448		851.9	0.51099	851.9	0.854859	851.9	0.593151	849.837	-1.19324	849.837	-1.55166	849.837	-0.0100466		851.9	3.75242	851.9	3.28635	851.9	3.39557	849.837	0.540245	849.837	0.366192	849.837	0.194251
852	0.143084	852	-0.031576	852	0.036562		852	1.83538	852	1.52468	852	1.52678		852	1.02432	852	1.25812	852	0.865864	849.956	-1.32091	849.956	-1.71272	849.956	-0.043662		852	3.63713	852	3.20328	852	3.07498	849.956	0.603878	849.956	0.41322	849.956	0.198693
852.1	0.245564	852.1	0.0811754	852.1	0.139757		852.1	1.76115	852.1	1.48286	852.1	1.47759		852.1	1.42559	852.1	1.61987	852.1	1.10724	850.108	-1.49412	850.108	-1.95643	850.108	-0.0952421		852.1	3.57167	852.1	3.11764	852.1	2.81598	850.108	0.696315	850.108	0.494862	850.108	0.209569
852.2	0.326558	852.2	0.170176	852.2	0.2232		852.2	1.68088	852.2	1.42751	852.2	1.41716		852.2	1.70036	852.2	1.93012	852.2	1.31007	850.3	-1.75544	850.3	-2.33808	850.3	-0.170123		852.2	3.51887	852.2	3.01117	852.2	2.61864	850.3	0.847441	850.3	0.659729	850.3	0.236941
852.3	0.381545	852.3	0.244582	852.3	0.280608		852.3	1.60365	852.3	1.36602	852.3	1.34939		852.3	1.84682	852.3	2.18125	852.3	1.46877	850.412	-1.96006	850.412	-2.65176	850.412	-0.221452		852.3	3.46149	852.3	2.87953	852.3	2.47561	850.412	0.962233	850.412	0.801992	850.412	0.260584
852.4	0.420499	852.4	0.295182	852.4	0.319507		852.4	1.53878	852.4	1.29915	852.4	1.29104		852.4	1.87541	852.4	2.36846	852.4	1.57968	850.611	-2.42439	850.611	-3.25407	850.611	-0.32869		852.4	3.39352	852.4	2.72631	852.4	2.37553	850.611	1.30298	850.611	1.34371	850.611	0.322022
852.5	0.452888	852.5	0.326337	852.5	0.350364		852.5	1.48553	852.5	1.24727	852.5	1.23974		852.5	1.80654	852.5	2.48995	852.5	1.64123	850.763	-2.81952	850.763	-3.71355	850.763	-0.417365		852.5	3.31427	852.5	2.55876	852.5	2.30599	850.763	1.89938	850.763	2.0872	850.763	0.425802
852.6	0.484207	852.6	0.354195	852.6	0.375865		852.6	1.43417	852.6	1.20122	852.6	1.19792		852.6	1.66703	852.6	2.54703	852.6	1.65398	850.915	-2.96246	850.915	-3.92703	850.915	-0.471661		852.6	3.22524	852.6	2.38533	852.6	2.25567	850.915	2.81843	850.915	3.20222	850.915	0.572226
852.7	0.509545	852.7	0.379242	852.7	0.400225		852.7	1.38343	852.7	1.16015	852.7	1.15622		852.7	1.48587	852.7	2.54381	852.7	1.62049	851.027	-2.76774	851.027	-3.80144	851.027	-0.479968		852.7	3.12874	852.7	2.21407	852.7	2.21544	851.027	3.5815	851.027	4.17171	851.027	0.69677
852.8	0.528741	852.8	0.401132	852.8	0.420557		852.8	1.33285	852.8	1.1194	852.8	1.11494		852.8	1.29025	852.8	2.48686	852.8	1.54519	851.186	-2.05845	851.186	-2.99882	851.186	-0.421109		852.8	3.02729	852.8	2.05185	852.8	2.17878	851.186	4.46791	851.186	5.58678	851.186	0.880042
852.9	0.540437	852.9	0.419988	852.9	0.433079		852.9	1.2869	852.9	1.07888	852.9	1.07382		852.9	1.10247	852.9	2.38462	852.9	1.43398	851.338	-1.24653	851.338	-1.74018	851.338	-0.314052		852.9	2.92341	852.9	1.9039	852.9	2.14154	851.338	4.8055	851.338	6.42074	851.338	0.992884
853	0.553534	853	0.429005	853	0.443016		853	1.25579	853	1.03855	853	1.04078		853	0.938137	853	2.24676	853	1.29389	851.417	-0.85115	851.417	-0.873016	851.417	-0.241711		853	2.81946	853	1.77361	853	2.10153	851.417	4.94041	851.417	6.74212	851.417	1.03997
853.1	0.565553	853.1	0.43935	853.1	0.45368		853.1	1.21965	853.1	1.0123	853.1	1.01545		853.1	0.805744	853.1	2.08349	853.1	1.13261	851.649	0.336479	851.649	1.42608	851.649	-0.0599415		853.1	2.71757	853.1	1.66263	853.1	2.05797	851.649	5.14351	851.649	6.3936	851.649	1.06239
853.2	0.573994	853.2	0.449824	853.2	0.462688		853.2	1.1762	853.2	0.987421	853.2	0.98239		853.2	0.707376	853.2	1.90488	853.2	0.958094	851.801	1.18821	851.801	2.61556	851.801	0.021039		853.2	2.61955	853.2	1.57112	853.2	2.01104	851.801	4.96645	851.801	5.39959	851.801	1.01463
853.3	0.577223	853.3	0.45757	853.3	0.4681		853.3	1.14849	853.3	0.949803	853.3	0.951422		853.3	0.640216	853.3	1.72031	853.3	0.77809	851.953	1.94374	851.953	3.11567	851.953	0.0416924		853.3	2.5269	853.3	1.49802	853.3	1.96149	851.953	4.55365	851.953	4.15814	851.953	0.963999
853.4	0.579889	853.4	0.46082	853.4	0.470729		853.4	1.11925	853.4	0.925621	853.4	0.928856		853.4	0.59836	853.4	1.53801	853.4	0.599797	852.072	2.4367	852.072	3.0834	852.072	0.0284592		853.4	2.44074	853.4	1.4415	853.4	1.91034	852.072	4.03455	852.072	3.34532	852.072	0.944751
853.5	0.581172	853.5	0.463402	853.5	0.472432		853.5	1.0872	853.5	0.903456	853.5	0.903784		853.5	0.574568	853.5	1.36472	853.5	0.429548	852.224	2.60983	852.224	2.79165	852.224	0.00449789		853.5	2.36187	853.5	1.39922	853.5	1.85873	852.224	3.12871	852.224	2.624	852.224	0.950289
853.6	0.583778	853.6	0.464413	853.6	0.473804		853.6	1.06907	853.6	0.877035	853.6	0.881125		853.6	0.561681	853.6	1.20554	853.6	0.272599	852.416	2.41076	852.416	2.44698	852.416	-0.0373984		853.6	2.29073	853.6	1.36871	853.6	1.80773	852.416	2.5181	852.416	2.2236	852.416	0.976243
853.7	0.586702	853.7	0.466223	853.7	0.475925		853.7	1.04443	853.7	0.85965	853.7	0.866363		853.7	0.553572	853.7	1.06395	853.7	0.132989	852.568	2.24379	852.568	2.23299	852.568	-0.0705083		853.7	2.22747	853.7	1.34755	853.7	1.75834	852.568	2.22325	852.568	1.93827	852.568	1.04484
853.8	0.588774	853.8	0.468416	853.8	0.478435		853.8	1.01988	853.8	0.842908	853.8	0.843667		853.8	0.545641	853.8	0.941849	853.8	0.0135087	852.687	2.1047	852.687	2.02445	852.687	-0.080049		853.8	2.17199	853.8	1.33356	853.8	1.71137	852.687	2.03961	852.687	1.792	852.687	1.10905
853.9	0.589429	853.9	0.470717	853.9	0.479551		853.9	1.002	853.9	0.820248	853.9	0.826369		853.9	0.53492	853.9	0.839807	853.9	-0.0842739	852.879	1.87549	852.879	1.72597	852.879	-0.0689778		853.9	2.12398	853.9	1.32487	853.9	1.66746	852.879	1.87747	852.879	1.71332	852.879	1.22633
854	0.59063	854	0.471242	854	0.480085		854	0.983696	854	0.805947	854	0.81181		854	0.519915	854	0.757272	854	-0.159906	852.991	1.74308	852.991	1.56953	852.991	-0.0463589		854	2.08294	854	1.31994	854	1.62707	852.991	1.87716	852.991	1.75509	852.991	1.30118
854.1	0.595718	854.1	0.471766	854.1	0.482068		854.1	0.962377	854.1	0.791646	854.1	0.796126		854.1	0.5003	854.1	0.692867	854.1	-0.213905	853.183	1.68193	853.183	1.45924	853.183	0.00962703		854.1	2.04827	854.1	1.31758	854.1	1.59045	853.183	1.99004	853.183	1.93559	853.183	1.41771
854.2	0.595722	854.2	0.475137	854.2	0.48527		854.2	0.936445	854.2	0.775137	854.2	0.777913		854.2	0.476573	854.2	0.644656	854.2	-0.247576	853.302	1.74836	853.302	1.49035	853.302	0.0470865		854.2	2.01932	854.2	1.31688	854.2	1.55772	853.302	2.05078	853.302	2.07081	853.302	1.49662
854.3	0.590974	854.3	0.476534	854.3	0.48459		854.3	0.915098	854.3	0.755661	854.3	0.756965		854.3	0.449722	854.3	0.6104	854.3	-0.262817	853.454	1.91055	853.454	1.66026	853.454	0.105949		854.3	1.99538	854.3	1.31719	854.3	1.52883	853.454	2.0517	853.454	2.21447	853.454	1.61959
854.4	0.584942	854.4	0.474124	854.4	0.479881		854.4	0.896227	854.4	0.737035	854.4	0.740527		854.4	0.420955	854.4	0.587759	854.4	-0.261929	853.566	2.05787	853.566	1.87428	853.566	0.189425		854.4	1.97573	854.4	1.31803	854.4	1.50362	853.566	1.96445	853.566	2.23301	853.566	1.7487
854.5	0.578297	854.5	0.469498	854.5	0.474774		854.5	0.880609	854.5	0.720889	854.5	0.726199		854.5	0.391494	854.5	0.57446	854.5	-0.247433	853.798	2.18061	853.798	2.24073	853.798	0.506977		854.5	1.95972	854.5	1.31911	854.5	1.48186	853.798	1.61661	853.798	1.99925	853.798	1.94542
854.6	0.573367	854.6	0.464206	854.6	0.469364		854.6	0.868608	854.6	0.708283	854.6	0.713482		854.6	0.362448	854.6	0.568411	854.6	-0.221917	853.917	2.15539	853.917	2.3695	853.917	0.720491		854.6	1.94669	854.6	1.3202	854.6	1.46321	853.917	1.44866	853.917	1.77202	853.917	1.96291
854.7	0.569581	854.7	0.459638	854.7	0.465904		854.7	0.857717	854.7	0.697366	854.7	0.704879		854.7	0.334731	854.7	0.567776	854.7	-0.187899	854.029	2.08415	854.029	2.3962	854.029	0.939431		854.7	1.93609	854.7	1.32117	854.7	1.44734	854.029	1.31366	854.029	1.54609	854.029	1.95688
854.8	0.567676	854.8	0.456278	854.8	0.463342		854.8	0.8449	854.8	0.688996	854.8	0.695478		854.8	0.309034	854.8	0.571005	854.8	-0.147736	854.181	1.97629	854.181	2.33193	854.181	1.21093		854.8	1.92739	854.8	1.32195	854.8	1.43388	854.181	1.22353	854.181	1.29064	854.181	1.80322
854.9	0.56572	854.9	0.454499	854.9	0.461791		854.9	0.831979	854.9	0.679007	854.9	0.685041		854.9	0.285821	854.9	0.57684	854.9	-0.103546	854.34	1.89791	854.34	2.23273	854.34	1.37995		854.9	1.92016	854.9	1.32249	854.9	1.42246	854.34	1.17693	854.34	1.14333	854.34	1.57804
855	0.56311	855	0.452975	855	0.460155		855	0.818411	855	0.668755	855	0.674432		855	0.26535	855	0.584296	855	-0.0571711	854.492	1.85438	854.492	2.16952	854.492	1.4553		855	1.91401	855	1.32275	855	1.41273	854.492	1.14941	854.492	1.04422	854.492	1.37662
855.1	0.557326	855.1	0.451307	855.1	0.457193		855.1	0.802623	855.1	0.658209	855.1	0.662799		855.1	0.247705	855.1	0.592634	855.1	-0.0101574	854.684	1.83319	854.684	2.12266	854.684	1.4929		855.1	1.90864	855.1	1.32271	855.1	1.40437	854.684	1.11039	854.684	0.917975	854.684	1.15838
855.6	0.524527	855.6	0.427953	855.6	0.431792		855.6	0.756487	855.6	0.609048	855.6	0.618203		855.6	0.197025	855.6	0.634066	855.6	0.200043	854.796	1.83291	854.796	2.08939	854.796	1.48605		855.6	1.88582	855.6	1.31804	855.6	1.37414	854.796	1.07814	854.796	0.823401	854.796	1.03764
856.1	0.489819	856.1	0.399825	856.1	0.40348		856.1	0.723615	856.1	0.584148	856.1	0.592623		856.1	0.185829	856.1	0.665575	856.1	0.336214	854.915	1.83058	854.915	2.03153	854.915	1.46223		856.1	1.85988	856.1	1.30598	856.1	1.34873	854.915	1.03147	854.915	0.734767	854.915	0.936229
856.6	0.451071	856.6	0.368843	856.6	0.37178		856.6	0.716095	856.6	0.572205	856.6	0.582789		856.6	0.188456	856.6	0.689529	856.6	0.408667	855.107	1.81351	855.107	1.92505	855.107	1.41911		856.6	1.82644	856.6	1.28696	856.6	1.31984	855.107	0.951839	855.107	0.620725	855.107	0.799696
857.1	0.440269	857.1	0.353108	857.1	0.359036		857.1	0.726119	857.1	0.581221	857.1	0.591507		857.1	0.193852	857.1	0.709345	857.1	0.444418	855.259	1.79289	855.259	1.83312	855.259	1.37296		857.1	1.78533	857.1	1.26154	857.1	1.28589	855.259	0.888603	855.259	0.558419	855.259	0.711406
857.6	0.438372	857.6	0.351367	857.6	0.35792		857.6	0.726776	857.6	0.583009	857.6	0.594449		857.6	0.19902	857.6	0.726272	857.6	0.462721	855.417	1.76521	855.417	1.74577	855.417	1.32313		857.6	1.73732	857.6	1.23038	857.6	1.24712	855.417	0.822637	855.417	0.517337	855.417	0.642804
858.1	0.440905	858.1	0.35183	858.1	0.359189		858.1	0.724271	858.1	0.580531	858.1	0.589538		858.1	0.203361	858.1	0.740537	858.1	0.47325	855.609	1.71951	855.609	1.65754	855.609	1.26723		858.1	1.68336	858.1	1.19421	858.1	1.2042	855.609	0.743245	855.609	0.482346	855.609	0.576494
858.6	0.447156	858.6	0.355784	858.6	0.363068		858.6	0.721341	858.6	0.577828	858.6	0.587855		858.6	0.206745	858.6	0.752073	858.6	0.47991	855.841	1.6385	855.841	1.56657	855.841	1.20757		858.6	1.62438	858.6	1.15378	858.6	1.1578	855.841	0.658778	855.841	0.449979	855.841	0.520821
859.1	0.448443	859.1	0.35972	859.1	0.365733		859.1	0.702246	859.1	0.565047	859.1	0.573693		859.1	0.209115	859.1	0.760764	859.1	0.484008	856.065	1.56033	856.065	1.48766	856.065	1.15656		859.1	1.56134	859.1	1.10987	859.1	1.10864	856.065	0.627727	856.065	0.426652	856.065	0.476532
859.6	0.441218	859.6	0.35481	859.6	0.360334		859.6	0.686852	859.6	0.552431	859.6	0.560989		859.6	0.210435	859.6	0.766513	859.6	0.485909	856.416	1.47389	856.416	1.3835	856.416	1.09157		859.6	1.49512	859.6	1.06321	859.6	1.05738	856.416	0.58181	856.416	0.406265	856.416	0.430309
860.1	0.427122	860.1	0.344607	860.1	0.349452		860.1	0.677204	860.1	0.541999	860.1	0.551622		860.1	0.210685	860.1	0.769251	860.1	0.485694	856.72	1.3981	856.72	1.3097	856.72	1.04641		860.1	1.42656	860.1	1.01453	860.1	1.00466	856.72	0.542772	856.72	0.400348	856.72	0.397852
860.6	0.41513	860.6	0.333219	860.6	0.337883		860.6	0.676795	860.6	0.540521	860.6	0.550134		860.6	0.209861	860.6	0.768946	860.6	0.483392	857.104	1.31169	857.104	1.23789	857.104	0.996147		860.6	1.35641	860.6	0.964494	860.6	0.951099	857.104	0.530234	857.104	0.397933	857.104	0.361311
861.1	0.413202	861.1	0.332377	861.1	0.337507		861.1	0.670985	861.1	0.544665	861.1	0.550809		861.1	0.207975	861.1	0.765602	861.1	0.479037	857.335	1.27281	857.335	1.20398	857.335	0.967597		861.1	1.28537	861.1	0.913707	861.1	0.897227	857.335	0.529922	857.335	0.399034	857.335	0.344818

## Sheet: Figure 4
Figure 4c
Order (1.0 nm)	Intensity (1.0 nm)	Order (1.05 nm)	Intensity (1.05 nm)	Order (1.1 nm)	Intensity (1.1 nm)	Order (1.15 nm)	Intensity (1.15 nm)	Order (1.2 nm)	Intensity (1.2 nm)	Order (1.25 nm)	Intensity (1.25 nm)	Order (1.3 nm)	Intensity (1.3 nm)	Order (1.35 nm)	Intensity (1.35 nm)	Order (1.4 nm)	Intensity (1.4 nm)	Order (1.45 nm)	Intensity (1.45 nm)	Order (1.5 nm)	Intensity (1.5 nm)	Order (1.55 nm)	Intensity (1.55 nm)	Order (1.6 nm)	Intensity (1.6 nm)	Order (1.65 nm)	Intensity (1.65 nm)	Order (1.7000000000000002 nm)	Intensity (1.7000000000000002 nm)	Order (1.75 nm)	Intensity (1.75 nm)	Order (1.8 nm)	Intensity (1.8 nm)	Order (1.85 nm)	Intensity (1.85 nm)	Order (1.9 nm)	Intensity (1.9 nm)	Order (1.9500000000000002 nm)	Intensity (1.9500000000000002 nm)	Order (2.0 nm)	Intensity (2.0 nm)
1	0.0142244	1	0.0142335	1	0.0142345	1	0.0142478	1	0.0142586	1	0.0142627	1	0.0142727	1	0.0142649	1	0.0142788	1	0.0143099	1	0.0143122	1	0.014312	1	0.0143112	1	0.014314	1	0.0143339	1	0.0143154	1	0.0143411	1	0.014333	1	0.0143615	1	0.0143773	1	0.0143813
2	8.99821e-06	2	9.60373e-06	2	1.01418e-05	2	1.09584e-05	2	1.18995e-05	2	1.33399e-05	2	1.43229e-05	2	1.56569e-05	2	1.68962e-05	2	1.83441e-05	2	1.99134e-05	2	2.10202e-05	2	2.35481e-05	2	2.59762e-05	2	2.75595e-05	2	2.98044e-05	2	3.27634e-05	2	3.48419e-05	2	3.70733e-05	2	3.9684e-05	2	4.18061e-05
3	0.00158895	3	0.00158906	3	0.00159195	3	0.00159194	3	0.00159302	3	0.00159197	3	0.00159017	3	0.00159226	3	0.00160025	3	0.00159928	3	0.00159741	3	0.00159858	3	0.00159379	3	0.00159168	3	0.00159703	3	0.00160064	3	0.00159848	3	0.00160172	3	0.00159957	3	0.00159916	3	0.00160176
4	8.80669e-06	4	9.61229e-06	4	9.78074e-06	4	1.04363e-05	4	1.09821e-05	4	1.16567e-05	4	1.29087e-05	4	1.41054e-05	4	1.55947e-05	4	1.71348e-05	4	1.98377e-05	4	2.08588e-05	4	2.28057e-05	4	2.3573e-05	4	2.66318e-05	4	2.96283e-05	4	3.16423e-05	4	3.41682e-05	4	3.58388e-05	4	3.81935e-05	4	4.10128e-05
5	0.000577045	5	0.000574604	5	0.000576229	5	0.000577273	5	0.000578088	5	0.00058233	5	0.000580249	5	0.000582752	5	0.000580405	5	0.000581525	5	0.000582957	5	0.000581092	5	0.000577311	5	0.00057355	5	0.000575034	5	0.000578859	5	0.000577822	5	0.000579242	5	0.000579073	5	0.000579219	5	0.000573875
6	8.81801e-06	6	9.25832e-06	6	9.7198e-06	6	1.08184e-05	6	1.13767e-05	6	1.26454e-05	6	1.36152e-05	6	1.48866e-05	6	1.61215e-05	6	1.79911e-05	6	1.97953e-05	6	2.1792e-05	6	2.26049e-05	6	2.35806e-05	6	2.60385e-05	6	2.86059e-05	6	3.10046e-05	6	3.4185e-05	6	3.70223e-05	6	3.95832e-05	6	4.29399e-05
7	0.000296625	7	0.000296569	7	0.00029991	7	0.000299645	7	0.000299911	7	0.000298224	7	0.000298903	7	0.000300859	7	0.000298552	7	0.000298771	7	0.000297594	7	0.000299288	7	0.000300589	7	0.000303429	7	0.000300361	7	0.000300186	7	0.000299229	7	0.000297978	7	0.000294217	7	0.000295975	7	0.000293136
Figure 4d													Figure 4e													Figure 4f
Photon Energy (eV) (1.0 nm)	Intensity × 10⁻⁵ (1.0 nm)	Photon Energy (eV) (1.2 nm)	Intensity × 10⁻⁵ (1.2 nm)	Photon Energy (eV) (1.4 nm)	Intensity × 10⁻⁵ (1.4 nm)	Photon Energy (eV) (1.6 nm)	Intensity × 10⁻⁵ (1.6 nm)	Photon Energy (eV) (1.8 nm)	Intensity × 10⁻⁵ (1.8 nm)	Photon Energy (eV) (2.0 nm)	Intensity × 10⁻⁵ (2.0 nm)		Photon Energy (eV) (1.0 nm)	Intensity × 10⁻⁵ (1.0 nm)	Photon Energy (eV) (1.2 nm)	Intensity × 10⁻⁵ (1.2 nm)	Photon Energy (eV) (1.4 nm)	Intensity × 10⁻⁵ (1.4 nm)	Photon Energy (eV) (1.6 nm)	Intensity × 10⁻⁵ (1.6 nm)	Photon Energy (eV) (1.8 nm)	Intensity × 10⁻⁵ (1.8 nm)	Photon Energy (eV) (2.0 nm)	Intensity × 10⁻⁵ (2.0 nm)		Photon Energy (eV) (1.0 nm)	Intensity × 10⁻⁵ (1.0 nm)	Photon Energy (eV) (1.2 nm)	Intensity × 10⁻⁵ (1.2 nm)	Photon Energy (eV) (1.4 nm)	Intensity × 10⁻⁵ (1.4 nm)	Photon Energy (eV) (1.6 nm)	Intensity × 10⁻⁵ (1.6 nm)	Photon Energy (eV) (1.8 nm)	Intensity × 10⁻⁵ (1.8 nm)	Photon Energy (eV) (2.0 nm)	Intensity × 10⁻⁵ (2.0 nm)
845	0.0034092	845	0.00118351	845	0.00164525	845	0.00185852	845	0.00327193	845	0.0053172		845	0.0156259	845	0.0135909	845	0.0162171	845	0.0102117	845	0.0158018	845	0.00631998		845	0.0372583	845	0.0395297	845	0.0491839	845	0.0426682	845	0.0588343	845	0.0449359
845.3	0.00396591	845.3	0.00119778	845.3	0.00138964	845.3	0.00228079	845.3	0.00360828	845.3	0.00835906		845.3	0.0191555	845.3	0.0161253	845.3	0.0179064	845.3	0.0109208	845.3	0.0160611	845.3	0.00574201		845.3	0.0461113	845.3	0.0481269	845.3	0.0576705	845.3	0.0500018	845.3	0.0670185	845.3	0.0506101
845.6	0.00473164	845.6	0.00118224	845.6	0.00114587	845.6	0.00310987	845.6	0.00464335	845.6	0.012401		845.6	0.023482	845.6	0.0188995	845.6	0.0198278	845.6	0.0122449	845.6	0.0162423	845.6	0.00529141		845.6	0.0570913	845.6	0.0579627	845.6	0.0675967	845.6	0.0593484	845.6	0.0760104	845.6	0.0576215
845.9	0.00586798	845.9	0.00118964	845.9	0.00109751	845.9	0.00427929	845.9	0.00670733	845.9	0.0187089		845.9	0.0294721	845.9	0.0225458	845.9	0.0216927	845.9	0.0135914	845.9	0.0162781	845.9	0.00480788		845.9	0.0719224	845.9	0.0710147	845.9	0.0792208	845.9	0.0712857	845.9	0.0870435	845.9	0.066463
846.2	0.00701229	846.2	0.00130039	846.2	0.0011767	846.2	0.00598244	846.2	0.00988923	846.2	0.026567		846.2	0.0358876	846.2	0.0268551	846.2	0.0244529	846.2	0.0151254	846.2	0.0164799	846.2	0.00433072		846.2	0.0880632	846.2	0.0858202	846.2	0.0933909	846.2	0.0841519	846.2	0.0988657	846.2	0.0755474
846.5	0.00817848	846.5	0.00139811	846.5	0.00142418	846.5	0.00828624	846.5	0.0138938	846.5	0.0357536		846.5	0.0425734	846.5	0.0312977	846.5	0.0275865	846.5	0.0161806	846.5	0.0163346	846.5	0.00388876		846.5	0.105274	846.5	0.101929	846.5	0.109187	846.5	0.0968049	846.5	0.110791	846.5	0.0855175
846.8	0.00972796	846.8	0.00149906	846.8	0.00171822	846.8	0.0107762	846.8	0.0192782	846.8	0.0477718		846.8	0.0516974	846.8	0.037295	846.8	0.0318546	846.8	0.0183437	846.8	0.0165878	846.8	0.00363318		846.8	0.128218	846.8	0.122918	846.8	0.129755	846.8	0.115028	846.8	0.126668	846.8	0.0984612
847.1	0.0116804	847.1	0.00146625	847.1	0.0021011	847.1	0.0144968	847.1	0.0266645	847.1	0.065779		847.1	0.064618	847.1	0.0452054	847.1	0.0372867	847.1	0.0202014	847.1	0.017247	847.1	0.00303123		847.1	0.161408	847.1	0.152289	847.1	0.158618	847.1	0.139082	847.1	0.151284	847.1	0.117137
847.4	0.012678	847.4	0.00109003	847.4	0.00317822	847.4	0.0219252	847.4	0.0411028	847.4	0.094771		847.4	0.077742	847.4	0.0531754	847.4	0.0409178	847.4	0.0208121	847.4	0.0158859	847.4	0.00195399		847.4	0.199377	847.4	0.186895	847.4	0.190081	847.4	0.165977	847.4	0.175744	847.4	0.137424
847.7	0.0156819	847.7	0.00121499	847.7	0.00472385	847.7	0.0301356	847.7	0.0581789	847.7	0.130284		847.7	0.0981783	847.7	0.0660619	847.7	0.048851	847.7	0.023893	847.7	0.0163437	847.7	0.00153764		847.7	0.253203	847.7	0.236016	847.7	0.236284	847.7	0.205557	847.7	0.213021	847.7	0.167072
848	0.0172713	848	0.000722218	848	0.00673192	848	0.041508	848	0.082516	848	0.180874		848	0.120998	848	0.0809221	848	0.0556104	848	0.025416	848	0.0149082	848	0.00052549		848	0.318722	848	0.296687	848	0.289551	848	0.252316	848	0.25545	848	0.200896
848.3	0.0155264	848.3	0.000241737	848.3	0.0152812	848.3	0.0721088	848.3	0.136057	848.3	0.28054		848.3	0.142055	848.3	0.0915525	848.3	0.0587676	848.3	0.0227525	848.3	0.0108664	848.3	0.000406889		848.3	0.395419	848.3	0.366594	848.3	0.3534	848.3	0.303377	848.3	0.304256	848.3	0.237535
848.6	0.0162282	848.6	0.00236402	848.6	0.0310851	848.6	0.117827	848.6	0.216391	848.6	0.416929		848.6	0.1717	848.6	0.106017	848.6	0.064621	848.6	0.0222865	848.6	0.00846465	848.6	0.00270392		848.6	0.50079	848.6	0.460083	848.6	0.440022	848.6	0.375321	848.6	0.369018	848.6	0.290045
848.9	0.0217097	848.9	0.00545842	848.9	0.0466365	848.9	0.164664	848.9	0.303755	848.9	0.56722		848.9	0.219938	848.9	0.132483	848.9	0.0788376	848.9	0.0258286	848.9	0.00819334	848.9	0.00573791		848.9	0.644338	848.9	0.585732	848.9	0.556496	848.9	0.471601	848.9	0.454	848.9	0.357774
849.2	0.0298274	849.2	0.00534379	849.2	0.0596878	849.2	0.21565	849.2	0.408671	849.2	0.75878		849.2	0.301782	849.2	0.181268	849.2	0.10362	849.2	0.0325965	849.2	0.00753176	849.2	0.00756735		849.2	0.875188	849.2	0.792277	849.2	0.741496	849.2	0.62889	849.2	0.594715	849.2	0.472885
849.5	0.0314096	849.5	0.00544783	849.5	0.0921227	849.5	0.322904	849.5	0.620435	849.5	1.13321		849.5	0.415124	849.5	0.246778	849.5	0.130898	849.5	0.0365993	849.5	0.00421728	849.5	0.017493		849.5	1.23584	849.5	1.11804	849.5	1.03042	849.5	0.880819	849.5	0.81958	849.5	0.664104
849.8	0.031744	849.8	0.0140544	849.8	0.158175	849.8	0.515106	849.8	0.981863	849.8	1.74309		849.8	0.556384	849.8	0.324606	849.8	0.161573	849.8	0.0411013	849.8	0.00797436	849.8	0.0527001		849.8	1.71167	849.8	1.54293	849.8	1.4076	849.8	1.19722	849.8	1.09372	849.8	0.904274
850.1	0.0476662	850.1	0.231934	850.1	0.668111	850.1	1.46129	850.1	2.44904	850.1	3.89772		850.1	0.529622	850.1	0.293334	850.1	0.142578	850.1	0.0990623	850.1	0.174404	850.1	0.418153		850.1	2.0266	850.1	1.82243	850.1	1.6292	850.1	1.37864	850.1	1.2421	850.1	1.04935
850.2	0.0832352	850.2	0.425244	850.2	1.08075	850.2	2.1612	850.2	3.47573	850.2	5.31622		850.2	0.433187	850.2	0.217188	850.2	0.106713	850.2	0.138421	850.2	0.300808	850.2	0.672442		850.2	2.03842	850.2	1.81993	850.2	1.60574	850.2	1.34778	850.2	1.20154	850.2	1.01339
850.3	0.149083	850.3	0.662107	850.3	1.55886	850.3	2.94061	850.3	4.59158	850.3	6.81301		850.3	0.328377	850.3	0.139847	850.3	0.0803721	850.3	0.19785	850.3	0.457289	850.3	0.960412		850.3	2.02855	850.3	1.79843	850.3	1.56316	850.3	1.2964	850.3	1.13967	850.3	0.956722
850.4	0.260211	850.4	0.959759	850.4	2.11196	850.4	3.79503	850.4	5.78576	850.4	8.35289		850.4	0.213758	850.4	0.0598165	850.4	0.0654342	850.4	0.279779	850.4	0.647291	850.4	1.28296		850.4	1.98247	850.4	1.73945	850.4	1.48771	850.4	1.21421	850.4	1.04622	850.4	0.867398
850.5	0.367368	850.5	1.18335	850.5	2.49556	850.5	4.35277	850.5	6.52146	850.5	9.22829		850.5	0.14267	850.5	0.0160537	850.5	0.0728649	850.5	0.357141	850.5	0.803258	850.5	1.51767		850.5	1.93224	850.5	1.68131	850.5	1.41496	850.5	1.13559	850.5	0.960063	850.5	0.789263
850.6	0.471835	850.6	1.33875	850.6	2.71677	850.6	4.61733	850.6	6.81831	850.6	9.50614		850.6	0.10574	850.6	0.000549172	850.6	0.0947228	850.6	0.419287	850.6	0.90936	850.6	1.65062		850.6	1.83748	850.6	1.57776	850.6	1.30179	850.6	1.02336	850.6	0.839317	850.6	0.670762
850.7	0.609274	850.7	1.52297	850.7	2.95794	850.7	4.88937	850.7	7.1193	850.7	9.77626		850.7	0.101812	850.7	0.0199772	850.7	0.151004	850.7	0.511884	850.7	1.04592	850.7	1.80834		850.7	1.75498	850.7	1.48893	850.7	1.20172	850.7	0.922091	850.7	0.731314	850.7	0.56489
850.8	0.607885	850.8	1.43874	850.8	2.76611	850.8	4.55192	850.8	6.62877	850.8	9.06814		850.8	0.148943	850.8	0.0516626	850.8	0.160904	850.8	0.487584	850.8	0.985406	850.8	1.68075		850.8	1.74745	850.8	1.4785	850.8	1.1848	850.8	0.901294	850.8	0.70316	850.8	0.530728
850.9	0.611105	850.9	1.38471	850.9	2.63959	850.9	4.32725	850.9	6.31126	850.9	8.6148		850.9	0.194379	850.9	0.0837514	850.9	0.175782	850.9	0.475198	850.9	0.950386	850.9	1.60275		850.9	1.77835	850.9	1.50463	850.9	1.20355	850.9	0.914263	850.9	0.708033	850.9	0.527387
851	0.665262	851	1.42895	851	2.66401	851	4.31235	851	6.26183	851	8.48847		851	0.218576	851	0.113802	851	0.20802	851	0.502335	851	0.972185	851	1.59962		851	1.76533	851	1.49992	851	1.20032	851	0.916782	851	0.709555	851	0.532727
851.1	0.745596	851.1	1.52805	851.1	2.78107	851.1	4.43829	851.1	6.39426	851.1	8.59669		851.1	0.238409	851.1	0.146105	851.1	0.250594	851.1	0.55347	851.1	1.03191	851.1	1.65083		851.1	1.76276	851.1	1.50582	851.1	1.20592	851.1	0.925239	851.1	0.718681	851.1	0.545718
851.2	0.828305	851.2	1.62345	851.2	2.87749	851.2	4.51929	851.2	6.46901	851.2	8.62921		851.2	0.268702	851.2	0.185738	851.2	0.294265	851.2	0.594372	851.2	1.07302	851.2	1.67187		851.2	1.76376	851.2	1.51471	851.2	1.22048	851.2	0.945119	851.2	0.740984	851.2	0.574589
851.3	0.936328	851.3	1.74152	851.3	3.00027	851.3	4.62803	851.3	6.56806	851.3	8.68398		851.3	0.309274	851.3	0.236236	851.3	0.347934	851.3	0.64223	851.3	1.11488	851.3	1.68733		851.3	1.76271	851.3	1.52833	851.3	1.23941	851.3	0.974241	851.3	0.773666	851.3	0.617121
851.4	1.03645	851.4	1.82657	851.4	3.05189	851.4	4.61644	851.4	6.50507	851.4	8.52808		851.4	0.358658	851.4	0.29077	851.4	0.395457	851.4	0.666844	851.4	1.11709	851.4	1.64355		851.4	1.72239	851.4	1.50372	851.4	1.22679	851.4	0.978472	851.4	0.78445	851.4	0.645157
851.5	1.15947	851.5	1.93774	851.5	3.12713	851.5	4.6341	851.5	6.46749	851.5	8.3963		851.5	0.419103	851.5	0.357956	851.5	0.453651	851.5	0.70321	851.5	1.12764	851.5	1.60573		851.5	1.66587	851.5	1.46168	851.5	1.197	851.5	0.964223	851.5	0.782221	851.5	0.661795
851.6	1.24799	851.6	1.9671	851.6	3.0644	851.6	4.44456	851.6	6.15031	851.6	7.91519		851.6	0.491916	851.6	0.427885	851.6	0.497426	851.6	0.70223	851.6	1.07506	851.6	1.4799		851.6	1.57827	851.6	1.39061	851.6	1.13795	851.6	0.924537	851.6	0.75488	851.6	0.655956
851.7	1.23174	851.7	1.81391	851.7	2.71531	851.7	3.85818	851.7	5.30966	851.7	6.78561		851.7	0.576489	851.7	0.488186	851.7	0.500928	851.7	0.626166	851.7	0.90528	851.7	1.19768		851.7	1.49161	851.7	1.31382	851.7	1.07302	851.7	0.877596	851.7	0.719217	851.7	0.640382
851.8	1.1313	851.8	1.60137	851.8	2.34863	851.8	3.30469	851.8	4.55105	851.8	5.80623		851.8	0.5889	851.8	0.479961	851.8	0.449847	851.8	0.518296	851.8	0.727116	851.8	0.944036		851.8	1.41541	851.8	1.24802	851.8	1.01667	851.8	0.838819	851.8	0.693292	851.8	0.634315
851.9	1.01473	851.9	1.37942	851.9	1.97966	851.9	2.76763	851.9	3.8245	851.9	4.87535		851.9	0.586202	851.9	0.457055	851.9	0.388183	851.9	0.408625	851.9	0.55636	851.9	0.709598		851.9	1.34892	851.9	1.19059	851.9	0.972593	851.9	0.810995	851.9	0.678451	851.9	0.641661
852	0.899821	852	1.18995	852	1.68962	852	2.35481	852	3.27634	852	4.18061		852	0.548756	852	0.4089	852	0.319398	852	0.31285	852	0.424534	852	0.542878		852	1.25254	852	1.10116	852	0.896062	852	0.752224	852	0.635859	852	0.623339
852.1	0.796435	852.1	1.02407	852.1	1.4353	852.1	1.99788	852.1	2.79691	852.1	3.57423		852.1	0.505908	852.1	0.359465	852.1	0.255744	852.1	0.231727	852.1	0.31594	852.1	0.409991		852.1	1.14806	852.1	1.00252	852.1	0.814426	852.1	0.691572	852.1	0.593665	852.1	0.605822
852.2	0.703783	852.2	0.879183	852.2	1.21646	852.2	1.6914	852.2	2.38637	852.2	3.05328		852.2	0.45966	852.2	0.3108	852.2	0.200864	852.2	0.167707	852.2	0.235255	852.2	0.31502		852.2	1.03438	852.2	0.894859	852.2	0.720534	852.2	0.618362	852.2	0.539169	852.2	0.576069
852.3	0.608237	852.3	0.735967	852.3	1.01074	852.3	1.41045	852.3	2.01629	852.3	2.59497		852.3	0.418055	852.3	0.267094	852.3	0.152837	852.3	0.114672	852.3	0.172183	852.3	0.24715		852.3	0.941968	852.3	0.806574	852.3	0.64161	852.3	0.555625	852.3	0.492484	852.3	0.548807
852.4	0.512451	852.4	0.600519	852.4	0.821859	852.4	1.15757	852.4	1.68411	852.4	2.18804		852.4	0.370611	852.4	0.220839	852.4	0.107525	852.4	0.0701446	852.4	0.123008	852.4	0.199742		852.4	0.849238	852.4	0.718889	852.4	0.568259	852.4	0.500843	852.4	0.457228	852.4	0.535923
852.5	0.39218	852.5	0.461092	852.5	0.659784	852.5	0.970476	852.5	1.46049	852.5	1.93057		852.5	0.29291	852.5	0.153282	852.5	0.0561418	852.5	0.0389358	852.5	0.108517	852.5	0.207666		852.5	0.738192	852.5	0.615932	852.5	0.484544	852.5	0.440772	852.5	0.420802	852.5	0.526148
852.6	0.325138	852.6	0.402592	852.6	0.620227	852.6	0.949609	852.6	1.46107	852.6	1.95638		852.6	0.230057	852.6	0.103976	852.6	0.0310785	852.6	0.0420838	852.6	0.142891	852.6	0.27645		852.6	0.6484	852.6	0.530268	852.6	0.412287	852.6	0.38619	852.6	0.385091	852.6	0.507288
852.7	0.272923	852.7	0.366257	852.7	0.609665	852.7	0.967972	852.7	1.50969	852.7	2.03771		852.7	0.173053	852.7	0.0638971	852.7	0.0187693	852.7	0.0620341	852.7	0.198072	852.7	0.368975		852.7	0.562894	852.7	0.452285	852.7	0.350664	852.7	0.345186	852.7	0.366634	852.7	0.510344
852.8	0.264647	852.8	0.397611	852.8	0.695168	852.8	1.11298	852.8	1.7204	852.8	2.31298		852.8	0.120746	852.8	0.0353952	852.8	0.0272713	852.8	0.111489	852.8	0.293809	852.8	0.509385		852.8	0.475798	852.8	0.376244	852.8	0.296936	852.8	0.316609	852.8	0.367325	852.8	0.537767
852.9	0.306949	852.9	0.479618	852.9	0.827008	852.9	1.29649	852.9	1.96687	852.9	2.61505		852.9	0.0946607	852.9	0.0298391	852.9	0.052746	852.9	0.170475	852.9	0.393583	852.9	0.645074		852.9	0.399968	852.9	0.308775	852.9	0.251031	852.9	0.296425	852.9	0.378084	852.9	0.577513
853	0.367324	853	0.579674	853	0.974517	853	1.49199	853	2.22257	853	2.92263		853	0.0755904	853	0.0349243	853	0.092268	853	0.246057	853	0.514131	853	0.804295		853	0.314691	853	0.238488	853	0.210512	853	0.289643	853	0.412904	853	0.650727
853.1	0.438063	853.1	0.677185	853.1	1.09879	853.1	1.63923	853.1	2.40206	853.1	3.1205		853.1	0.0712494	853.1	0.0542447	853.1	0.143336	853.1	0.328691	853.1	0.636834	853.1	0.957126		853.1	0.221603	853.1	0.162721	853.1	0.169303	853.1	0.286818	853.1	0.457871	853.1	0.736839
853.2	0.500943	853.2	0.741364	853.2	1.15287	853.2	1.67737	853.2	2.42335	853.2	3.1151		853.2	0.0851081	853.2	0.0844053	853.2	0.192353	853.2	0.394802	853.2	0.725616	853.2	1.05937		853.2	0.137812	853.2	0.0926109	853.2	0.128761	853.2	0.276299	853.2	0.488843	853.2	0.797572
853.3	0.572756	853.3	0.819527	853.3	1.22828	853.3	1.74027	853.3	2.47882	853.3	3.15388		853.3	0.103682	853.3	0.121415	853.3	0.2514	853.3	0.473041	853.3	0.831241	853.3	1.18326		853.3	0.0745288	853.3	0.0501338	853.3	0.123416	853.3	0.311138	853.3	0.576047	853.3	0.925506
853.4	0.587837	853.4	0.816038	853.4	1.19027	853.4	1.66157	853.4	2.35321	853.4	2.97097		853.4	0.1262	853.4	0.15534	853.4	0.295839	853.4	0.526201	853.4	0.897054	853.4	1.24943		853.4	0.0322858	853.4	0.0201197	853.4	0.115236	853.4	0.322475	853.4	0.617847	853.4	0.977069
853.5	0.577037	853.5	0.781573	853.5	1.11572	853.5	1.53734	853.5	2.17023	853.5	2.72589		853.5	0.14676	853.5	0.190273	853.5	0.344679	853.5	0.585305	853.5	0.971374	853.5	1.32938		853.5	0.00736034	853.5	0.0155998	853.5	0.140909	853.5	0.374606	853.5	0.710892	853.5	1.08876
853.6	0.549658	853.6	0.731142	853.6	1.03206	853.6	1.40964	853.6	1.98916	853.6	2.49034		853.6	0.175499	853.6	0.230758	853.6	0.395917	853.6	0.640952	853.6	1.03535	853.6	1.39202		853.6	0.0103837	853.6	0.030106	853.6	0.168288	853.6	0.406241	853.6	0.758099	853.6	1.12707
853.7	0.519483	853.7	0.682174	853.7	0.952654	853.7	1.29398	853.7	1.8283	853.7	2.28413		853.7	0.209626	853.7	0.276082	853.7	0.448219	853.7	0.694979	853.7	1.09475	853.7	1.44808		853.7	0.0380895	853.7	0.0684436	853.7	0.214392	853.7	0.449654	853.7	0.809445	853.7	1.16401
853.8	0.493827	853.8	0.644168	853.8	0.896315	853.8	1.21566	853.8	1.71993	853.8	2.14711		853.8	0.243599	853.8	0.315449	853.8	0.48718	853.8	0.728663	853.8	1.12263	853.8	1.46541		853.8	0.0809924	853.8	0.112502	853.8	0.249604	853.8	0.466105	853.8	0.810047	853.8	1.13478
853.9	0.475253	853.9	0.616414	853.9	0.855875	853.9	1.15757	853.9	1.64217	853.9	2.04713		853.9	0.275282	853.9	0.349855	853.9	0.518664	853.9	0.751178	853.9	1.13862	853.9	1.46771		853.9	0.129885	853.9	0.16165	853.9	0.288395	853.9	0.484802	853.9	0.812799	853.9	1.10728
854	0.461324	854	0.597509	854	0.828479	854	1.11696	854	1.58596	854	1.97906		854	0.3047	854	0.381649	854	0.546199	854	0.768168	854	1.14591	854	1.46385		854	0.181661	854	0.213948	854	0.329628	854	0.505424	854	0.815035	854	1.08342
854.1	0.452329	854.1	0.587386	854.1	0.816405	854.1	1.10224	854.1	1.56543	854.1	1.94965		854.1	0.325308	854.1	0.403163	854.1	0.563385	854.1	0.778349	854.1	1.14695	854.1	1.45031		854.1	0.222496	854.1	0.253506	854.1	0.357335	854.1	0.515733	854.1	0.806065	854.1	1.04672
854.2	0.444699	854.2	0.580599	854.2	0.808063	854.2	1.09086	854.2	1.55018	854.2	1.92646		854.2	0.346365	854.2	0.426839	854.2	0.583114	854.2	0.790948	854.2	1.15194	854.2	1.442		854.2	0.266872	854.2	0.299749	854.2	0.394067	854.2	0.537513	854.2	0.812117	854.2	1.0293
854.3	0.447459	854.3	0.586211	854.3	0.815758	854.3	1.09819	854.3	1.55874	854.3	1.93376		854.3	0.367016	854.3	0.448291	854.3	0.599285	854.3	0.797852	854.3	1.14968	854.3	1.42735		854.3	0.306314	854.3	0.33806	854.3	0.419669	854.3	0.544881	854.3	0.799452	854.3	0.992748
854.4	0.455656	854.4	0.59793	854.4	0.829998	854.4	1.11283	854.4	1.57346	854.4	1.9463		854.4	0.382392	854.4	0.464159	854.4	0.610643	854.4	0.801606	854.4	1.14375	854.4	1.40952		854.4	0.33225	854.4	0.362704	854.4	0.434129	854.4	0.545125	854.4	0.781697	854.4	0.955026
854.5	0.467409	854.5	0.611076	854.5	0.841176	854.5	1.11871	854.5	1.57349	854.5	1.93732		854.5	0.400335	854.5	0.481831	854.5	0.621935	854.5	0.802582	854.5	1.13265	854.5	1.38368		854.5	0.359575	854.5	0.389316	854.5	0.451187	854.5	0.548406	854.5	0.768228	854.5	0.922847
854.6	0.481218	854.6	0.625629	854.6	0.853037	854.6	1.12494	854.6	1.57247	854.6	1.92923		854.6	0.420543	854.6	0.502043	854.6	0.635593	854.6	0.806586	854.6	1.12445	854.6	1.36345		854.6	0.38967	854.6	0.420042	854.6	0.47301	854.6	0.558194	854.6	0.762627	854.6	0.902269
854.7	0.486171	854.7	0.632816	854.7	0.858803	854.7	1.1252	854.7	1.56652	854.7	1.9153		854.7	0.42743	854.7	0.509663	854.7	0.638264	854.7	0.800377	854.7	1.10732	854.7	1.33428		854.7	0.402103	854.7	0.433165	854.7	0.479285	854.7	0.55428	854.7	0.744892	854.7	0.870715
854.8	0.49711	854.8	0.644151	854.8	0.866371	854.8	1.12708	854.8	1.56158	854.8	1.90029		854.8	0.439181	854.8	0.520749	854.8	0.642895	854.8	0.797096	854.8	1.09338	854.8	1.30766		854.8	0.417843	854.8	0.448549	854.8	0.487035	854.8	0.553442	854.8	0.731608	854.8	0.844352
854.9	0.515366	854.9	0.661373	854.9	0.876358	854.9	1.13079	854.9	1.55303	854.9	1.88224		854.9	0.45669	854.9	0.537182	854.9	0.650825	854.9	0.797147	854.9	1.07945	854.9	1.28265		854.9	0.437084	854.9	0.46768	854.9	0.497623	854.9	0.555969	854.9	0.719953	854.9	0.821884
855	0.522527	855	0.666043	855	0.874184	855	1.11744	855	1.52581	855	1.84235		855	0.463562	855	0.54218	855	0.649454	855	0.78577	855	1.05473	855	1.24641		855	0.444684	855	0.474508	855	0.499156	855	0.549393	855	0.701633	855	0.793904
855.1	0.528367	855.1	0.670003	855.1	0.871289	855.1	1.10511	855.1	1.49922	855.1	1.80171		855.1	0.468751	855.1	0.546442	855.1	0.647688	855.1	0.775933	855.1	1.03176	855.1	1.21118		855.1	0.44995	855.1	0.480183	855.1	0.500102	855.1	0.544238	855.1	0.685055	855.1	0.767755
855.6	0.524076	855.6	0.639712	855.6	0.783008	855.6	0.95452	855.6	1.26287	855.6	1.47959		855.6	0.485867	855.6	0.553183	855.6	0.617859	855.6	0.706893	855.6	0.905284	855.6	1.02789		855.6	0.481132	855.6	0.513865	855.6	0.515635	855.6	0.540269	855.6	0.648412	855.6	0.699385
856.1	0.548507	856.1	0.644255	856.1	0.746922	856.1	0.875675	856.1	1.12464	856.1	1.28058		856.1	0.528317	856.1	0.587155	856.1	0.625583	856.1	0.68844	856.1	0.847768	856.1	0.929993		856.1	0.53662	856.1	0.570372	856.1	0.558126	856.1	0.57074	856.1	0.657566	856.1	0.685694
856.6	0.526327	856.6	0.597353	856.6	0.660879	856.6	0.746436	856.6	0.936638	856.6	1.04616		856.6	0.537694	856.6	0.584695	856.6	0.598666	856.6	0.635187	856.6	0.756415	856.6	0.811832		856.6	0.573518	856.6	0.606713	856.6	0.582822	856.6	0.58382	856.6	0.65089	856.6	0.669171
857.1	0.508584	857.1	0.563123	857.1	0.603495	857.1	0.660476	857.1	0.820107	857.1	0.901031		857.1	0.544433	857.1	0.583248	857.1	0.579985	857.1	0.595847	857.1	0.694273	857.1	0.729916		857.1	0.606453	857.1	0.640572	857.1	0.60621	857.1	0.595511	857.1	0.64868	857.1	0.657329
857.6	0.509488	857.6	0.558791	857.6	0.591854	857.6	0.637586	857.6	0.78175	857.6	0.851931		857.6	0.546094	857.6	0.57947	857.6	0.568303	857.6	0.572844	857.6	0.655113	857.6	0.68107		857.6	0.611299	857.6	0.640852	857.6	0.599293	857.6	0.578738	857.6	0.616609	857.6	0.618695
858.1	0.512414	858.1	0.557107	858.1	0.570771	858.1	0.59837	858.1	0.717282	858.1	0.769552		858.1	0.544033	858.1	0.575066	858.1	0.550637	858.1	0.54445	858.1	0.609539	858.1	0.625512		858.1	0.59919	858.1	0.626587	858.1	0.575608	858.1	0.549112	858.1	0.575202	858.1	0.571919
858.6	0.486822	858.6	0.520484	858.6	0.514969	858.6	0.526358	858.6	0.613609	858.6	0.645668		858.6	0.522449	858.6	0.547697	858.6	0.513158	858.6	0.500296	858.6	0.547038	858.6	0.553226		858.6	0.575808	858.6	0.60023	858.6	0.54542	858.6	0.518493	858.6	0.536051	858.6	0.52935
859.1	0.460671	859.1	0.486137	859.1	0.46731	859.1	0.464696	859.1	0.527561	859.1	0.540513		859.1	0.499739	859.1	0.521413	859.1	0.481088	859.1	0.461881	859.1	0.49449	859.1	0.48992		859.1	0.552228	859.1	0.575875	859.1	0.520697	859.1	0.492669	859.1	0.503604	859.1	0.491386
859.6	0.440117	859.6	0.457449	859.6	0.428966	859.6	0.40878	859.6	0.451729	859.6	0.450922		859.6	0.486251	859.6	0.504505	859.6	0.461323	859.6	0.430566	859.6	0.452419	859.6	0.441343		859.6	0.542733	859.6	0.566355	859.6	0.513614	859.6	0.478282	859.6	0.485663	859.6	0.471908
860.1	0.428466	860.1	0.435724	860.1	0.394538	860.1	0.364139	860.1	0.38766	860.1	0.374112		860.1	0.484885	860.1	0.497515	860.1	0.447215	860.1	0.411148	860.1	0.421073	860.1	0.402209		860.1	0.550161	860.1	0.572001	860.1	0.516982	860.1	0.48038	860.1	0.482406	860.1	0.464742
860.6	0.390527	860.6	0.391976	860.6	0.34302	860.6	0.305728	860.6	0.318194	860.6	0.299389		860.6	0.453213	860.6	0.463031	860.6	0.408359	860.6	0.368097	860.6	0.372173	860.6	0.350889		860.6	0.524209	860.6	0.545958	860.6	0.489739	860.6	0.451364	860.6	0.452474	860.6	0.434804
861.1	0.390545	861.1	0.387942	861.1	0.331015	861.1	0.285042	861.1	0.28631	861.1	0.26184		861.1	0.45937	861.1	0.467574	861.1	0.408458	861.1	0.361914	861.1	0.358979	861.1	0.334463		861.1	0.536131	861.1	0.558619	861.1	0.501308	861.1	0.458824	861.1	0.456895	861.1	0.438214
861.6	0.368689	861.6	0.359637	861.6	0.294708	861.6	0.245032	861.6	0.23588	861.6	0.206122		861.6	0.442203	861.6	0.445778	861.6	0.381184	861.6	0.33298	861.6	0.323153	861.6	0.294538		861.6	0.523588	861.6	0.543256	861.6	0.483001	861.6	0.440901	861.6	0.435646	861.6	0.414043
862.1	0.347216	862.1	0.33398	862.1	0.262352	862.1	0.208914	862.1	0.192965	862.1	0.158055		862.1	0.425402	862.1	0.42673	862.1	0.358097	862.1	0.307012	862.1	0.294773	862.1	0.261348		862.1	0.512039	862.1	0.531676	862.1	0.470411	862.1	0.426719	862.1	0.423959	862.1	0.398402
862.6	0.319732	862.6	0.302415	862.6	0.223573	862.6	0.168598	862.6	0.14377	862.6	0.107833		862.6	0.408971	862.6	0.408787	862.6	0.334186	862.6	0.281885	862.6	0.262636	862.6	0.226834		862.6	0.510034	862.6	0.532239	862.6	0.468077	862.6	0.425592	862.6	0.420119	862.6	0.393473
863.1	0.286008	863.1	0.260503	863.1	0.178212	863.1	0.12351	863.1	0.0947883	863.1	0.0618051		863.1	0.391456	863.1	0.384888	863.1	0.30585	863.1	0.251753	863.1	0.227924	863.1	0.191039		863.1	0.515355	863.1	0.53592	863.1	0.469831	863.1	0.427492	863.1	0.421396	863.1	0.394693
863.6	0.246452	863.6	0.215721	863.6	0.1353	863.6	0.0828277	863.6	0.0555654	863.6	0.0279962		863.6	0.366472	863.6	0.355373	863.6	0.275337	863.6	0.218827	863.6	0.193187	863.6	0.15515		863.6	0.513278	863.6	0.533522	863.6	0.46787	863.6	0.423329	863.6	0.417772	863.6	0.389476
864.1	0.205423	864.1	0.170567	864.1	0.0953839	864.1	0.0487063	864.1	0.0277422	864.1	0.00806439		864.1	0.338996	864.1	0.32316	864.1	0.242625	864.1	0.185648	864.1	0.159825	864.1	0.12086		864.1	0.508823	864.1	0.527999	864.1	0.460907	864.1	0.415154	864.1	0.409196	864.1	0.378001
864.6	0.182605	864.6	0.146997	864.6	0.079829	864.6	0.0363643	864.6	0.0235164	864.6	0.00773162		864.6	0.320619	864.6	0.302662	864.6	0.226411	864.6	0.167894	864.6	0.146357	864.6	0.106415		864.6	0.499489	864.6	0.517124	864.6	0.452747	864.6	0.403157	864.6	0.400441	864.6	0.366416
865.1	0.187246	865.1	0.150596	865.1	0.083424	865.1	0.0392038	865.1	0.0272331	865.1	0.0102981		865.1	0.32842	865.1	0.309265	865.1	0.231454	865.1	0.171723	865.1	0.149113	865.1	0.107024		865.1	0.511375	865.1	0.528025	865.1	0.460901	865.1	0.41007	865.1	0.404786	865.1	0.368105
865.6	0.190473	865.6	0.155694	865.6	0.0866197	865.6	0.0404652	865.6	0.0272003	865.6	0.00906136		865.6	0.328492	865.6	0.311623	865.6	0.231608	865.6	0.169714	865.6	0.14621	865.6	0.10285		865.6	0.506227	865.6	0.524679	865.6	0.453971	865.6	0.399506	865.6	0.392305	865.6	0.352711
866.1	0.210076	866.1	0.172892	866.1	0.0978892	866.1	0.0467245	866.1	0.0271279	866.1	0.00560847		866.1	0.34907	866.1	0.330243	866.1	0.247343	866.1	0.182065	866.1	0.155358	866.1	0.108689		866.1	0.525055	866.1	0.540817	866.1	0.469032	866.1	0.411354	866.1	0.402477	866.1	0.357809
866.6	0.207971	866.6	0.164123	866.6	0.0832161	866.6	0.034091	866.6	0.0118542	866.6	0.00594063		866.6	0.368531	866.6	0.342227	866.6	0.251303	866.6	0.177899	866.6	0.144018	866.6	0.0963031		866.6	0.579674	866.6	0.592883	866.6	0.518279	866.6	0.450534	866.6	0.439559	866.6	0.387422
867.1	0.209047	867.1	0.153377	867.1	0.0681933	867.1	0.0270185	867.1	0.0119778	867.1	0.0330574		867.1	0.409299	867.1	0.366942	867.1	0.261487	867.1	0.178182	867.1	0.135783	867.1	0.0860432		867.1	0.68527	867.1	0.689721	867.1	0.603405	867.1	0.523031	867.1	0.505007	867.1	0.440492
867.5	0.24672	867.5	0.176846	867.5	0.0880874	867.5	0.0747785	867.5	0.0870483	867.5	0.180389		867.5	0.512034	867.5	0.44008	867.5	0.305043	867.5	0.20769	867.5	0.151389	867.5	0.107811		867.5	0.908045	867.5	0.89283	867.5	0.779381	867.5	0.676326	867.5	0.641121	867.5	0.557566
867.6	0.213221	867.6	0.152499	867.6	0.0849808	867.6	0.10832	867.6	0.153909	867.6	0.304767		867.6	0.482028	867.6	0.406124	867.6	0.269687	867.6	0.180426	867.6	0.126525	867.6	0.10022		867.6	0.915431	867.6	0.896202	867.6	0.776361	867.6	0.671839	867.6	0.630221	867.6	0.546869
867.7	0.173356	867.7	0.12416	867.7	0.0860876	867.7	0.152538	867.7	0.241304	867.7	0.459227		867.7	0.446154	867.7	0.364748	867.7	0.229152	867.7	0.14862	867.7	0.100974	867.7	0.0932136		867.7	0.924782	867.7	0.900899	867.7	0.773841	867.7	0.666806	867.7	0.61995	867.7	0.536387
867.8	0.122874	867.8	0.0850565	867.8	0.0827342	867.8	0.197835	867.8	0.339487	867.8	0.629564		867.8	0.405512	867.8	0.31549	867.8	0.181512	867.8	0.107113	867.8	0.0685379	867.8	0.0790483		867.8	0.946848	867.8	0.91695	867.8	0.782531	867.8	0.668706	867.8	0.616196	867.8	0.529068
867.9	0.0722554	867.9	0.0435769	867.9	0.0770324	867.9	0.235047	867.9	0.428975	867.9	0.778429		867.9	0.366478	867.9	0.26613	867.9	0.134365	867.9	0.0650251	867.9	0.0345579	867.9	0.0579439		867.9	0.97278	867.9	0.934013	867.9	0.793175	867.9	0.671482	867.9	0.614452	867.9	0.52308
868	0.045268	868	0.0193695	868	0.0787797	868	0.267312	868	0.504236	868	0.898133		868	0.361312	868	0.248018	868	0.112615	868	0.0420445	868	0.016057	868	0.0450694		868	1.04199	868	0.994197	868	0.844015	868	0.712988	868	0.648919	868	0.550695
868.1	0.0245823	868.1	0.00806398	868.1	0.0986217	868.1	0.321188	868.1	0.605638	868.1	1.04453		868.1	0.34718	868.1	0.225665	868.1	0.090713	868.1	0.0233626	868.1	0.00539271	868.1	0.0430424		868.1	1.08643	868.1	1.03339	868.1	0.872769	868.1	0.737175	868.1	0.665533	868.1	0.565553
868.2	0.016649	868.2	0.00764916	868.2	0.123376	868.2	0.364983	868.2	0.683034	868.2	1.13917		868.2	0.334731	868.2	0.208316	868.2	0.0772784	868.2	0.0113701	868.2	0.00109192	868.2	0.0403461		868.2	1.10656	868.2	1.05015	868.2	0.883801	868.2	0.745707	868.2	0.670965	868.2	0.57119
868.3	0.0297303	868.3	0.0160412	868.3	0.130821	868.3	0.361872	868.3	0.679387	868.3	1.11596		868.3	0.347696	868.3	0.218368	868.3	0.0854782	868.3	0.0145435	868.3	0.00416042	868.3	0.034627		868.3	1.12164	868.3	1.06363	868.3	0.892988	868.3	0.75426	868.3	0.676665	868.3	0.577653
868.4	0.0543556	868.4	0.0367888	868.4	0.148353	868.4	0.36687	868.4	0.681922	868.4	1.09427		868.4	0.36813	868.4	0.237381	868.4	0.101682	868.4	0.0248221	868.4	0.0135923	868.4	0.0339501		868.4	1.13725	868.4	1.07971	868.4	0.904415	868.4	0.76372	868.4	0.684551	868.4	0.587608
868.5	0.0872982	868.5	0.0646568	868.5	0.169193	868.5	0.370315	868.5	0.677766	868.5	1.06353		868.5	0.395164	868.5	0.263329	868.5	0.123855	868.5	0.0404664	868.5	0.0266349	868.5	0.0362598		868.5	1.15195	868.5	1.09337	868.5	0.914653	868.5	0.77464	868.5	0.692118	868.5	0.59678
868.6	0.130224	868.6	0.0896687	868.6	0.162091	868.6	0.320016	868.6	0.58871	868.6	0.915418		868.6	0.441617	868.6	0.307261	868.6	0.158735	868.6	0.0627524	868.6	0.0381828	868.6	0.0292514		868.6	1.16384	868.6	1.1041	868.6	0.922209	868.6	0.783038	868.6	0.698556	868.6	0.605916
868.7	0.156384	868.7	0.100785	868.7	0.14485	868.7	0.26786	868.7	0.501667	868.7	0.783475		868.7	0.469703	868.7	0.334539	868.7	0.178602	868.7	0.0742602	868.7	0.0406285	868.7	0.0213133		868.7	1.15697	868.7	1.09602	868.7	0.910658	868.7	0.77223	868.7	0.684767	868.7	0.597443
868.8	0.173194	868.8	0.102866	868.8	0.119412	868.8	0.211598	868.8	0.410548	868.8	0.652883		868.8	0.489999	868.8	0.352662	868.8	0.189534	868.8	0.0799938	868.8	0.0379912	868.8	0.0120279		868.8	1.14303	868.8	1.07664	868.8	0.889392	868.8	0.753089	868.8	0.663338	868.8	0.58097
868.9	0.185389	868.9	0.104982	868.9	0.100065	868.9	0.170174	868.9	0.343934	868.9	0.557882		868.9	0.501381	868.9	0.363621	868.9	0.194954	868.9	0.0830798	868.9	0.035085	868.9	0.00611217		868.9	1.12433	868.9	1.05528	868.9	0.863717	868.9	0.73102	868.9	0.638079	868.9	0.56094
869	0.15986	869	0.0816971	869	0.0823518	869	0.163039	869	0.34532	869	0.57548		869	0.468513	869	0.330225	869	0.164928	869	0.0611477	869	0.0188394	869	0.0032028		869	1.07666	869	1.0011	869	0.806541	869	0.675053	869	0.579154	869	0.505969
869.1	0.137359	869.1	0.0611274	869.1	0.0678348	869.1	0.159324	869.1	0.35082	869.1	0.598114		869.1	0.438999	869.1	0.300224	869.1	0.138543	869.1	0.0438481	869.1	0.00759859	869.1	0.00620674		869.1	1.03198	869.1	0.95102	869.1	0.754633	869.1	0.624452	869.1	0.526462	869.1	0.45871
869.2	0.115289	869.2	0.0528821	869.2	0.0856205	869.2	0.207023	869.2	0.432556	869.2	0.719063		869.2	0.398829	869.2	0.261547	869.2	0.109441	869.2	0.0263096	869.2	0.0032811	869.2	0.0192555		869.2	0.989977	869.2	0.90304	869.2	0.705666	869.2	0.576094	869.2	0.476924	869.2	0.412173
869.3	0.0967048	869.3	0.0538816	869.3	0.120699	869.3	0.28228	869.3	0.553938	869.3	0.890243		869.3	0.356705	869.3	0.222262	869.3	0.0818726	869.3	0.0129905	869.3	0.00701637	869.3	0.0431239		869.3	0.949206	869.3	0.85817	869.3	0.659901	869.3	0.529291	869.3	0.429398	869.3	0.368247
869.4	0.0824042	869.4	0.0608959	869.4	0.165485	869.4	0.367256	869.4	0.688125	869.4	1.07566		869.4	0.31741	869.4	0.185633	869.4	0.0587764	869.4	0.0058051	869.4	0.0183077	869.4	0.0759191		869.4	0.910972	869.4	0.814532	869.4	0.61434	869.4	0.486733	869.4	0.386695	869.4	0.330147
869.5	0.0997765	869.5	0.0981759	869.5	0.231541	869.5	0.459922	869.5	0.817884	869.5	1.23154		869.5	0.293689	869.5	0.167717	869.5	0.0527263	869.5	0.0106662	869.5	0.0391656	869.5	0.107942		869.5	0.860847	869.5	0.759884	869.5	0.561666	869.5	0.435326	869.5	0.337067	869.5	0.283968
869.6	0.129174	869.6	0.150118	869.6	0.315936	869.6	0.572349	869.6	0.969613	869.6	1.41264		869.6	0.275029	869.6	0.155638	869.6	0.0540119	869.6	0.0236332	869.6	0.069196	869.6	0.149732		869.6	0.809973	869.6	0.705813	869.6	0.508867	869.6	0.385788	869.6	0.290604	869.6	0.242623
869.7	0.169618	869.7	0.1939	869.7	0.357605	869.7	0.605156	869.7	0.99859	869.7	1.42569		869.7	0.282844	869.7	0.166142	869.7	0.0684709	869.7	0.0379956	869.7	0.086974	869.7	0.16439		869.7	0.766855	869.7	0.658067	869.7	0.463714	869.7	0.342483	869.7	0.249929	869.7	0.204263
869.8	0.218491	869.8	0.242252	869.8	0.397427	869.8	0.628791	869.8	1.01044	869.8	1.41203		869.8	0.298937	869.8	0.18492	869.8	0.088124	869.8	0.0551734	869.8	0.104437	869.8	0.175222		869.8	0.726657	869.8	0.614314	869.8	0.421623	869.8	0.302449	869.8	0.212644	869.8	0.170199
869.9	0.274345	869.9	0.30218	869.9	0.452761	869.9	0.673651	869.9	1.0482	869.9	1.42968		869.9	0.315746	869.9	0.205602	869.9	0.110266	869.9	0.076401	869.9	0.12709	869.9	0.192445		869.9	0.686588	869.9	0.572215	869.9	0.381153	869.9	0.265146	869.9	0.179238	869.9	0.14054
870	0.335135	870	0.369271	870	0.518673	870	0.731765	870	1.10541	870	1.47106		870	0.333173	870	0.227136	870	0.1344	870	0.10023	870	0.153818	870	0.214969		870	0.647726	870	0.530916	870	0.342795	870	0.23057	870	0.148006	870	0.114312
870.1	0.372125	870.1	0.399714	870.1	0.532042	870.1	0.721308	870.1	1.07069	870.1	1.4015		870.1	0.345586	870.1	0.241546	870.1	0.1481	870.1	0.110806	870.1	0.161879	870.1	0.216191		870.1	0.604608	870.1	0.486762	870.1	0.302209	870.1	0.194105	870.1	0.116911	870.1	0.089256
870.2	0.413848	870.2	0.43644	870.2	0.553926	870.2	0.721855	870.2	1.04929	870.2	1.34963		870.2	0.358768	870.2	0.256041	870.2	0.16247	870.2	0.122515	870.2	0.171057	870.2	0.219665		870.2	0.563546	870.2	0.443715	870.2	0.264017	870.2	0.161149	870.2	0.0895879	870.2	0.0687287
870.3	0.437925	870.3	0.451798	870.3	0.549284	870.3	0.693566	870.3	0.993799	870.3	1.26212		870.3	0.362283	870.3	0.261045	870.3	0.168628	870.3	0.128591	870.3	0.177384	870.3	0.224762		870.3	0.510498	870.3	0.388112	870.3	0.215326	870.3	0.118387	870.3	0.0556829	870.3	0.0430826
870.4	0.4648	870.4	0.471836	870.4	0.550924	870.4	0.672361	870.4	0.948034	870.4	1.18461		870.4	0.365053	870.4	0.266387	870.4	0.174647	870.4	0.134601	870.4	0.184038	870.4	0.229614		870.4	0.459211	870.4	0.337021	870.4	0.171163	870.4	0.0822948	870.4	0.0301348	870.4	0.027937
870.5	0.481713	870.5	0.481454	870.5	0.54366	870.5	0.644042	870.5	0.894883	870.5	1.1039		870.5	0.36518	870.5	0.269223	870.5	0.181336	870.5	0.143236	870.5	0.195675	870.5	0.242706		870.5	0.409902	870.5	0.287172	870.5	0.131021	870.5	0.0498349	870.5	0.0099005	870.5	0.0167638
870.6	0.491244	870.6	0.483517	870.6	0.528365	870.6	0.61036	870.6	0.837274	870.6	1.01898		870.6	0.363436	870.6	0.27136	870.6	0.187948	870.6	0.154283	870.6	0.212136	870.6	0.261951		870.6	0.36406	870.6	0.242949	870.6	0.0974953	870.6	0.0254564	870.6	0.000364718	870.6	0.017197
870.7	0.497586	870.7	0.482596	870.7	0.512156	870.7	0.577783	870.7	0.782643	870.7	0.942038		870.7	0.368716	870.7	0.280224	870.7	0.201777	870.7	0.171483	870.7	0.234297	870.7	0.286221		870.7	0.338513	870.7	0.219254	870.7	0.0841939	870.7	0.0179981	870.7	0.00589949	870.7	0.0273357
870.8	0.501842	870.8	0.479779	870.8	0.494726	870.8	0.545714	870.8	0.730979	870.8	0.872953		870.8	0.381636	870.8	0.297127	870.8	0.222817	870.8	0.195527	870.8	0.263475	870.8	0.317881		870.8	0.332671	870.8	0.216712	870.8	0.0905171	870.8	0.0285651	870.8	0.0281027	870.8	0.05098
870.9	0.504679	870.9	0.475425	870.9	0.478928	870.9	0.516622	870.9	0.686665	870.9	0.811919		870.9	0.400798	870.9	0.318834	870.9	0.247302	870.9	0.219538	870.9	0.290552	870.9	0.342695		870.9	0.347857	870.9	0.235358	870.9	0.115577	870.9	0.0536237	870.9	0.0606661	870.9	0.0799089
871	0.503765	871	0.470249	871	0.462185	871	0.489767	871	0.646845	871	0.75856		871	0.425696	871	0.34733	871	0.274138	871	0.244063	871	0.314528	871	0.36075		871	0.383942	871	0.276439	871	0.15716	871	0.091462	871	0.100041	871	0.109185
871.1	0.503386	871.1	0.465429	871.1	0.447702	871.1	0.465021	871.1	0.608575	871.1	0.70656		871.1	0.451163	871.1	0.376709	871.1	0.303619	871.1	0.271348	871.1	0.341411	871.1	0.382002		871.1	0.423339	871.1	0.322888	871.1	0.206973	871.1	0.13977	871.1	0.152659	871.1	0.154659
871.2	0.500925	871.2	0.458222	871.2	0.432228	871.2	0.441433	871.2	0.574356	871.2	0.661547		871.2	0.473918	871.2	0.401278	871.2	0.326325	871.2	0.290711	871.2	0.358523	871.2	0.392438		871.2	0.46484	871.2	0.36988	871.2	0.254957	871.2	0.185024	871.2	0.199323	871.2	0.193357
871.3	0.496056	871.3	0.448699	871.3	0.416044	871.3	0.41868	871.3	0.543779	871.3	0.621463		871.3	0.494042	871.3	0.421706	871.3	0.343648	871.3	0.304098	871.3	0.368698	871.3	0.394402		871.3	0.507148	871.3	0.416152	871.3	0.300016	871.3	0.22681	871.3	0.240244	871.3	0.224734
871.4	0.490542	871.4	0.440577	871.4	0.401972	871.4	0.397859	871.4	0.5134	871.4	0.58201		871.4	0.513684	871.4	0.443871	871.4	0.363617	871.4	0.319985	871.4	0.380162	871.4	0.398413		871.4	0.550423	871.4	0.466353	871.4	0.350803	871.4	0.275012	871.4	0.287824	871.4	0.264875
871.5	0.482338	871.5	0.431685	871.5	0.38822	871.5	0.379898	871.5	0.489857	871.5	0.552553		871.5	0.52549	871.5	0.458302	871.5	0.374563	871.5	0.327072	871.5	0.383649	871.5	0.395232		871.5	0.583134	871.5	0.505345	871.5	0.387928	871.5	0.308914	871.5	0.320412	871.5	0.290294
871.6	0.474458	871.6	0.421291	871.6	0.375254	871.6	0.364177	871.6	0.469568	871.6	0.528719		871.6	0.535876	871.6	0.468498	871.6	0.382796	871.6	0.332248	871.6	0.38488	871.6	0.391189		871.6	0.613784	871.6	0.538959	871.6	0.421052	871.6	0.339644	871.6	0.348881	871.6	0.312871
871.7	0.466225	871.7	0.41204	871.7	0.362016	871.7	0.348193	871.7	0.448908	871.7	0.504519		871.7	0.546003	871.7	0.480097	871.7	0.390973	871.7	0.337493	871.7	0.386278	871.7	0.387499		871.7	0.64491	871.7	0.575144	871.7	0.455576	871.7	0.372392	871.7	0.380117	871.7	0.339059
871.8	0.464048	871.8	0.407079	871.8	0.355726	871.8	0.339383	871.8	0.437898	871.8	0.490022		871.8	0.55621	871.8	0.488806	871.8	0.397994	871.8	0.341395	871.8	0.387362	871.8	0.383515		871.8	0.670177	871.8	0.60126	871.8	0.480933	871.8	0.395443	871.8	0.401303	871.8	0.355303
871.9	0.461796	871.9	0.40548	871.9	0.350681	871.9	0.332485	871.9	0.427068	871.9	0.476846		871.9	0.564911	871.9	0.49947	871.9	0.404799	871.9	0.34545	871.9	0.386752	871.9	0.379253		871.9	0.692638	871.9	0.628176	871.9	0.504896	871.9	0.417259	871.9	0.4194	871.9	0.370281
872	0.46105	872	0.403061	872	0.3467	872	0.326258	872	0.418028	872	0.465511		872	0.574256	872	0.508205	872	0.411532	872	0.349271	872	0.387024	872	0.375575		872	0.71486	872	0.652022	872	0.5276	872	0.437912	872	0.437445	872	0.38456
873	0.463599	873	0.393208	873	0.320025	873	0.284081	873	0.350814	873	0.381673		873	0.629676	873	0.554956	873	0.437933	873	0.356694	873	0.364361	873	0.327482		873	0.842163	873	0.782448	873	0.643313	873	0.54167	873	0.517943	873	0.443672
873.5	0.467194	873.5	0.398634	873.5	0.318935	873.5	0.278811	873.5	0.338232	873.5	0.364118		873.5	0.641327	873.5	0.569863	873.5	0.446124	873.5	0.359469	873.5	0.360872	873.5	0.318522		873.5	0.865679	873.5	0.812305	873.5	0.668266	873.5	0.562015	873.5	0.535441	873.5	0.4581
874	0.473054	874	0.401868	874	0.314853	874	0.267549	874	0.317898	874	0.338605		874	0.651912	874	0.578977	874	0.448442	874	0.354861	874	0.348523	874	0.30259		874	0.882551	874	0.82956	874	0.679929	874	0.568055	874	0.536211	874	0.458101
874.5	0.478306	874.5	0.405482	874.5	0.312109	874.5	0.25803	874.5	0.301213	874.5	0.315302		874.5	0.658882	874.5	0.586276	874.5	0.450592	874.5	0.352118	874.5	0.341359	874.5	0.290932		874.5	0.890918	874.5	0.840147	874.5	0.686497	874.5	0.571585	874.5	0.537998	874.5	0.457543
875	0.483702	875	0.407669	875	0.306621	875	0.245874	875	0.280879	875	0.288993		875	0.665795	875	0.591622	875	0.45005	875	0.347953	875	0.332132	875	0.277919		875	0.898009	875	0.846792	875	0.688458	875	0.572352	875	0.53613	875	0.453314
875.5	0.476913	875.5	0.397758	875.5	0.291227	875.5	0.225634	875.5	0.253404	875.5	0.256404		875.5	0.660658	875.5	0.584501	875.5	0.440004	875.5	0.334998	875.5	0.315095	875.5	0.259759		875.5	0.893082	875.5	0.84052	875.5	0.681218	875.5	0.563432	875.5	0.525544	875.5	0.444781
876	0.467774	876	0.385174	876	0.276183	876	0.206093	876	0.226911	876	0.225494		876	0.654438	876	0.576023	876	0.431283	876	0.322968	876	0.29861	876	0.239592		876	0.889477	876	0.835681	876	0.678282	876	0.558138	876	0.518151	876	0.434124
876.5	0.457809	876.5	0.370284	876.5	0.257211	876.5	0.186727	876.5	0.201247	876.5	0.197843		876.5	0.650201	876.5	0.567398	876.5	0.419026	876.5	0.311447	876.5	0.280847	876.5	0.219786		876.5	0.89182	876.5	0.834405	876.5	0.674606	876.5	0.556443	876.5	0.510937	876.5	0.425576
877	0.440744	877	0.351484	877	0.23818	877	0.16985	877	0.186283	877	0.188636		877	0.640181	877	0.555137	877	0.403995	877	0.296037	877	0.26429	877	0.20674		877	0.892541	877	0.834261	877	0.670223	877	0.55155	877	0.503877	877	0.422071
877.5	0.431988	877.5	0.342853	877.5	0.230036	877.5	0.163895	877.5	0.182281	877.5	0.191582		877.5	0.636456	877.5	0.551121	877.5	0.397444	877.5	0.288384	877.5	0.255474	877.5	0.201189		877.5	0.897434	877.5	0.839711	877.5	0.672164	877.5	0.550727	877.5	0.500972	877.5	0.421041
878	0.43481	878	0.345539	878	0.235275	878	0.169167	878	0.189863	878	0.201146		878	0.640975	878	0.554916	878	0.402605	878	0.291084	878	0.258578	878	0.203457		878	0.905375	878	0.84707	878	0.680316	878	0.55504	878	0.504722	878	0.422226
878.5	0.439076	878.5	0.349793	878.5	0.237666	878.5	0.173248	878.5	0.194839	878.5	0.206212		878.5	0.646492	878.5	0.560036	878.5	0.405029	878.5	0.294957	878.5	0.261534	878.5	0.20561		878.5	0.912998	878.5	0.854344	878.5	0.684379	878.5	0.560745	878.5	0.50828	878.5	0.424721
879	0.445896	879	0.355264	879	0.241414	879	0.176087	879	0.197309	879	0.208573		879	0.654761	879	0.566771	879	0.409184	879	0.297778	879	0.263442	879	0.207864		879	0.923098	879	0.862808	879	0.689628	879	0.564486	879	0.510751	879	0.428158
879.5	0.451023	879.5	0.359315	879.5	0.244203	879.5	0.177167	879.5	0.199106	879.5	0.212001		879.5	0.661214	879.5	0.572433	879.5	0.41269	879.5	0.300455	879.5	0.266915	879.5	0.211635		879.5	0.931252	879.5	0.87055	879.5	0.694598	879.5	0.569705	879.5	0.517071	879.5	0.433751

## Sheet: S Figure 2
E/V vs. RHE	j/ mA/cm2
0.68598	-1.2859
0.68573	-1.28653
0.6855	-1.28714
0.68493	-1.29106
0.68479	-1.2918
0.68456	-1.29243
0.68409	-1.29279
0.6838	-1.29471
0.68357	-1.29569
0.68328	-1.29545
0.68288	-1.29623
0.68244	-1.29858
0.68231	-1.29966
0.68196	-1.30009
0.68168	-1.30058
0.68129	-1.30195
0.68101	-1.30332
0.68064	-1.30381
0.68051	-1.30445
0.68001	-1.30762
0.67986	-1.30822
0.6794	-1.30886
0.67927	-1.30933
0.67885	-1.31014
0.67854	-1.31159
0.67833	-1.31269
0.67801	-1.31284
0.67776	-1.31391
0.67736	-1.31481
0.67703	-1.31573
0.67674	-1.31658
0.67644	-1.31758
0.67623	-1.31869
0.67579	-1.31924
0.67548	-1.3193
0.67527	-1.32329
0.67498	-1.32425
0.67462	-1.32459
0.67422	-1.32439
0.67393	-1.32531
0.67363	-1.32632
0.67338	-1.32743
0.67313	-1.32765
0.67263	-1.32847
0.67236	-1.32952
0.67196	-1.32981
0.67173	-1.33003
0.67149	-1.332
0.67107	-1.33274
0.67076	-1.33242
0.67093	-1.33286
0.67022	-1.33463
0.67003	-1.3357
0.66971	-1.33566
0.66938	-1.33574
0.66896	-1.33746
0.66875	-1.33824
0.66852	-1.33767
0.6682	-1.33796
0.66789	-1.33986
0.66738	-1.34117
0.66713	-1.3409
0.66684	-1.34045
0.66661	-1.34174
0.66621	-1.34348
0.66598	-1.34331
0.66577	-1.34275
0.66533	-1.34658
0.66485	-1.34744
0.66475	-1.34753
0.66435	-1.34707
0.66409	-1.3476
0.66372	-1.34856
0.66355	-1.34898
0.66322	-1.34895
0.66288	-1.34992
0.66254	-1.35053
0.66235	-1.3508
0.66208	-1.35068
0.66162	-1.35142
0.66143	-1.35238
0.66116	-1.35295
0.66047	-1.35292
0.66038	-1.35445
0.66003	-1.35464
0.65973	-1.35525
0.65942	-1.35533
0.65919	-1.35572
0.659	-1.35653
0.65865	-1.35699
0.65827	-1.35629
0.6581	-1.35653
0.65776	-1.35748
0.65732	-1.35808
0.65714	-1.35833
0.65676	-1.35856
0.65644	-1.3589
0.65619	-1.35924
0.65594	-1.35876
0.65554	-1.3622
0.65512	-1.36258
0.65493	-1.36188
0.65456	-1.3615
0.65424	-1.36216
0.65389	-1.3626
0.65355	-1.36241
0.65332	-1.36255
0.65294	-1.36332
0.65271	-1.36334
0.65234	-1.36261
0.65217	-1.36296
0.65194	-1.36418
0.65152	-1.36426
0.65135	-1.36386
0.65089	-1.36397
0.65045	-1.36841
0.65034	-1.36726
0.64978	-1.36664
0.64961	-1.3673
0.6494	-1.36782
0.64894	-1.3672
0.64869	-1.3668
0.64831	-1.36699
0.64789	-1.36733
0.64774	-1.36708
0.64741	-1.36694
0.64709	-1.3671
0.64672	-1.36752
0.64647	-1.36744
0.64628	-1.36716
0.6459	-1.3669
0.64556	-1.37005
0.64519	-1.36928
0.64498	-1.36886
0.64454	-1.36843
0.64431	-1.36858
0.64393	-1.36878
0.64378	-1.36858
0.64349	-1.36853
0.64313	-1.3688
0.6428	-1.36751
0.64246	-1.36742
0.64215	-1.3682
0.64194	-1.36846
0.64164	-1.36778
0.64114	-1.36718
0.64097	-1.36744
0.64062	-1.3693
0.64032	-1.36806
0.64009	-1.36756
0.63971	-1.36834
0.63936	-1.36788
0.63907	-1.36687
0.63888	-1.36708
0.63839	-1.36731
0.63814	-1.3671
0.63779	-1.36625
0.63751	-1.36587
0.63718	-1.36631
0.63689	-1.36611
0.63663	-1.36512
0.6363	-1.36499
0.63603	-1.36515
0.63571	-1.36795
0.63542	-1.36678
0.63504	-1.36543
0.63475	-1.36499
0.6345	-1.36583
0.63408	-1.36489
0.63384	-1.36409
0.6334	-1.3643
0.6333	-1.36441
0.63292	-1.36297
0.63259	-1.36243
0.63229	-1.36266
0.63219	-1.36311
0.63154	-1.36225
0.63133	-1.36097
0.63112	-1.36116
0.63087	-1.362
0.63051	-1.36058
0.63024	-1.36003
0.6298	-1.36002
0.62959	-1.35994
0.6293	-1.35891
0.62909	-1.35829
0.62865	-1.35824
0.62821	-1.35817
0.62802	-1.35735
0.6276	-1.3566
0.62753	-1.35636
0.62697	-1.35602
0.62682	-1.35541
0.62657	-1.35513
0.62623	-1.35448
0.62582	-1.35655
0.6255	-1.35543
0.62523	-1.3549
0.62491	-1.35398
0.62471	-1.35321
0.62424	-1.35272
0.6241	-1.35274
0.62359	-1.35182
0.62332	-1.35082
0.62315	-1.35065
0.62274	-1.35035
0.62263	-1.34925
0.62215	-1.34839
0.62185	-1.34828
0.62158	-1.34789
0.62125	-1.34741
0.62076	-1.34775
0.62068	-1.34658
0.62028	-1.34631
0.61993	-1.34612
0.61974	-1.34516
0.6194	-1.3439
0.61904	-1.34306
0.61888	-1.34329
0.6185	-1.34301
0.61816	-1.34138
0.61796	-1.34064
0.61747	-1.34082
0.6173	-1.33993
0.61695	-1.33854
0.61663	-1.33845
0.61647	-1.33834
0.616	-1.33991
0.61577	-1.33832
0.61535	-1.33716
0.6151	-1.33668
0.61487	-1.33594
0.61462	-1.33459
0.61424	-1.33458
0.61395	-1.3341
0.61355	-1.33269
0.61374	-1.33158
0.61286	-1.33106
0.61254	-1.33062
0.61236	-1.32999
0.61213	-1.32868
0.61162	-1.32821
0.61139	-1.32806
0.61102	-1.32918
0.61066	-1.3276
0.61032	-1.32692
0.61011	-1.32602
0.6099	-1.32526
0.60955	-1.32452
0.60926	-1.32364
0.60894	-1.32242
0.60856	-1.32165
0.60838	-1.32112
0.60798	-1.32062
0.6076	-1.31889
0.60745	-1.31791
0.60699	-1.3173
0.60676	-1.31693
0.60642	-1.31604
0.60617	-1.31737
0.60586	-1.31606
0.60546	-1.31546
0.60512	-1.31402
0.60491	-1.31273
0.60452	-1.31187
0.60427	-1.31107
0.60397	-1.31034
0.6036	-1.30973
0.60334	-1.30854
0.60309	-1.30755
0.60267	-1.30645
0.60242	-1.30557
0.60221	-1.30476
0.60179	-1.30391
0.60141	-1.30302
0.60133	-1.30407
0.60087	-1.30227
0.60058	-1.30104
0.60026	-1.3002
0.59991	-1.29932
0.59972	-1.29824
0.59938	-1.29721
0.59903	-1.29634
0.59879	-1.29592
0.59825	-1.29431
0.59815	-1.29322
0.59743	-1.29295
0.5976	-1.29212
0.5972	-1.29068
0.59689	-1.29003
0.59659	-1.28896
0.59622	-1.29019
0.59594	-1.2887
0.59567	-1.28768
0.59529	-1.28706
0.5951	-1.28575
0.59469	-1.28419
0.59443	-1.28342
0.59416	-1.28238
0.59378	-1.28111
0.59355	-1.28039
0.59322	-1.27959
0.59292	-1.27838
0.59255	-1.27724
0.59213	-1.27608
0.592	-1.27525
0.5916	-1.2745
0.59141	-1.27364
0.591	-1.27229
0.59068	-1.2708
0.59037	-1.26994
0.59022	-1.26946
0.58976	-1.26831
0.58959	-1.26668
0.58932	-1.26628
0.58884	-1.26557
0.58863	-1.26369
0.58833	-1.2618
0.58806	-1.26149
0.58768	-1.26178
0.58743	-1.26015
0.58716	-1.25795
0.5868	-1.25756
0.5864	-1.25956
0.58594	-1.25692
0.58588	-1.25526
0.58555	-1.25494
0.58525	-1.25431
0.58504	-1.25204
0.58462	-1.25006
0.58429	-1.24986
0.58393	-1.24992
0.58366	-1.24807
0.58315	-1.24624
0.58311	-1.24544
0.58267	-1.24453
0.58242	-1.24306
0.58211	-1.24202
0.58177	-1.24117
0.58146	-1.24182
0.58133	-1.24047
0.58075	-1.23843
0.58066	-1.23697
0.58028	-1.23634
0.57991	-1.23549
0.57965	-1.23384
0.57922	-1.23258
0.57903	-1.2316
0.57881	-1.23076
0.57835	-1.2292
0.57817	-1.22739
0.57796	-1.22691
0.57764	-1.22634
0.57716	-1.22441
0.57678	-1.22299
0.57651	-1.22508
0.57622	-1.22339
0.57588	-1.22158
0.57565	-1.21974
0.57534	-1.21929
0.57502	-1.21798
0.5746	-1.21624
0.57439	-1.21508
0.57412	-1.2145
0.57381	-1.2134
0.57345	-1.21144
0.57324	-1.20991
0.57288	-1.20959
0.57263	-1.20867
0.57213	-1.20676
0.57192	-1.20526
0.57154	-1.20918
0.57125	-1.20723
0.57089	-1.20508
0.57068	-1.203
0.5703	-1.20231
0.57003	-1.20144
0.56968	-1.1994
0.56936	-1.19754
0.56911	-1.19711
0.56886	-1.19625
0.56856	-1.19454
0.56834	-1.19269
0.56783	-1.19171
0.56766	-1.19115
0.56727	-1.18951
0.5671	-1.18752
0.56659	-1.18987
0.56624	-1.18819
0.56611	-1.18584
0.56569	-1.1842
0.56529	-1.18356
0.56521	-1.18185
0.56488	-1.18037
0.56439	-1.17925
0.56431	-1.17852
0.56389	-1.17733
0.56364	-1.17516
0.56326	-1.1734
0.56299	-1.17307
0.56272	-1.17176
0.56234	-1.17028
0.56203	-1.1689
0.56161	-1.16934
0.56137	-1.16771
0.56108	-1.16663
0.56073	-1.16488
0.56035	-1.16314
0.56008	-1.162
0.55989	-1.16128
0.55964	-1.15963
0.5593	-1.15816
0.55899	-1.15708
0.55873	-1.15568
0.55834	-1.15441
0.55806	-1.15332
0.55783	-1.15194
0.55735	-1.1505
0.5571	-1.14867
0.55683	-1.15048
0.55655	-1.14888
0.55622	-1.14707
0.5559	-1.14547
0.55546	-1.14429
0.55511	-1.14246
0.55498	-1.14115
0.55467	-1.13994
0.55446	-1.13895
0.55404	-1.13768
0.55372	-1.1362
0.55343	-1.13466
0.55314	-1.13339
0.55267	-1.13168
0.55259	-1.13112
0.55213	-1.13013
0.55186	-1.12853
0.55158	-1.12641
0.55119	-1.12553
0.55096	-1.12443
0.55058	-1.1231
0.55043	-1.12179
0.55008	-1.12077
0.54985	-1.11915
0.54951	-1.11755
0.54922	-1.1159
0.54882	-1.11503
0.54863	-1.11378
0.54829	-1.11239
0.54794	-1.11112
0.54758	-1.10986
0.54735	-1.10841
0.54689	-1.10933
0.5466	-1.10748
0.54649	-1.10617
0.54603	-1.10447
0.54569	-1.10305
0.54538	-1.10146
0.54509	-1.10007
0.54488	-1.09923
0.54448	-1.09796
0.54418	-1.0958
0.54377	-1.09419
0.54347	-1.0933
0.54333	-1.09265
0.54303	-1.09072
0.54261	-1.08909
0.54226	-1.08835
0.54207	-1.08849
0.5416	-1.08615
0.54148	-1.08468
0.54108	-1.08363
0.54075	-1.08208
0.54041	-1.07979
0.54018	-1.07915
0.53983	-1.07855
0.53938	-1.07694
0.53924	-1.07408
0.5388	-1.07323
0.53871	-1.07288
0.5384	-1.07104
0.53798	-1.06903
0.53775	-1.06831
0.53787	-1.06721
0.5371	-1.06795
0.53668	-1.06559
0.53653	-1.06456
0.53618	-1.06305
0.53594	-1.06096
0.53563	-1.05922
0.5353	-1.05879
0.53483	-1.05721
0.53452	-1.05571
0.53429	-1.05443
0.534	-1.05314
0.53368	-1.05127
0.53347	-1.04967
0.53305	-1.04848
0.53282	-1.04773
0.53243	-1.04602
0.53211	-1.04735
0.53184	-1.04549
0.53157	-1.04344
0.53119	-1.0417
0.53083	-1.04068
0.53064	-1.03897
0.53022	-1.03763
0.53004	-1.03598
0.52976	-1.03461
0.52941	-1.03323
0.52915	-1.03174
0.5288	-1.03041
0.52857	-1.02937
0.52819	-1.0275
0.52785	-1.02605
0.52748	-1.02482
0.52725	-1.02601
0.52685	-1.02385
0.52655	-1.02219
0.52639	-1.02059
0.52588	-1.01957
0.52559	-1.0174
0.52538	-1.01568
0.52515	-1.01504
0.52467	-1.01376
0.5244	-1.0117
0.52421	-1.01021
0.52385	-1.0091
0.5236	-1.00798
0.52329	-1.00581
0.52293	-1.00436
0.52265	-1.00351
0.52236	-1.00366
0.52201	-1.00149
0.52178	-1.0001
0.52148	-0.9984
0.52106	-0.99699
0.52069	-0.99533
0.52043	-0.99416
0.52029	-0.99283
0.51978	-0.99141
0.51947	-0.99004
0.5193	-0.98866
0.51882	-0.98654
0.51861	-0.98513
0.51829	-0.98434
0.51811	-0.98273
0.51777	-0.98076
0.51727	-0.98209
0.51702	-0.98032
0.51679	-0.97885
0.51656	-0.97684
0.51607	-0.97551
0.51589	-0.97427
0.51547	-0.9724
0.5153	-0.97035
0.51486	-0.96955
0.51456	-0.96864
0.51421	-0.96658
0.51398	-0.96471
0.5136	-0.96401
0.51337	-0.96266
0.51263	-0.96089
0.5128	-0.95916
0.51243	-0.95836
0.51217	-0.95725
0.51188	-0.95558
0.51152	-0.95377
0.51119	-0.95265
0.511	-0.95133
0.5106	-0.94995
0.51031	-0.94821
0.51004	-0.94659
0.50976	-0.94554
0.50939	-0.94482
0.50916	-0.94262
0.50876	-0.94091
0.50848	-0.93999
0.50807	-0.93878
0.50783	-0.93698
0.50754	-0.93797
0.50727	-0.93598
0.50683	-0.93424
0.50675	-0.93228
0.5063	-0.9312
0.50595	-0.93036
0.5057	-0.92835
0.50545	-0.92649
0.505	-0.92547
0.50473	-0.92378
0.50446	-0.92194
0.50412	-0.9211
0.50389	-0.92002
0.50356	-0.91836
0.50318	-0.91632
0.50291	-0.91482
0.50268	-0.91607
0.50228	-0.91385
0.50197	-0.91131
0.50177	-0.91031
0.50138	-0.90959
0.50111	-0.90724
0.50083	-0.90591
0.50039	-0.90506
0.50031	-0.90388
0.49989	-0.90192
0.49957	-0.89985
0.49916	-0.89884
0.49888	-0.89836
0.49857	-0.89641
0.49834	-0.89513
0.49794	-0.89368
0.49771	-0.89452
0.49718	-0.8926
0.49708	-0.89126
0.49656	-0.88938
0.49641	-0.88725
0.49614	-0.88595
0.49566	-0.88516
0.4954	-0.88361
0.49522	-0.88169
0.49496	-0.88042
0.49454	-0.87907
0.49415	-0.87721
0.494	-0.87607
0.49358	-0.87494
0.49339	-0.87346
0.49299	-0.87179
0.49264	-0.87231
0.49236	-0.87078
0.49211	-0.869
0.49174	-0.86669
0.49144	-0.86589
0.49117	-0.86457
0.49087	-0.86274
0.49054	-0.86128
0.49014	-0.86026
0.48999	-0.85906
0.48966	-0.85711
0.4893	-0.8554
0.48907	-0.8545
0.4889	-0.85292
0.48847	-0.85115
0.48805	-0.85037
0.48777	-0.85202
0.48748	-0.84942
0.48721	-0.84731
0.48679	-0.8458
0.4866	-0.84508
0.48626	-0.84308
0.48599	-0.84123
0.48561	-0.84007
0.4854	-0.83915
0.48507	-0.83703
0.48471	-0.83565
0.48454	-0.83463
0.48417	-0.83338
0.48385	-0.83153
0.48345	-0.83009
0.48327	-0.82905
0.48289	-0.82923
0.48253	-0.82708
0.48232	-0.8256
0.48207	-0.82457
0.48169	-0.8231
0.48134	-0.82111
0.48106	-0.81982
0.48069	-0.81869
0.48052	-0.81721
0.47997	-0.81548
0.47981	-0.81439
0.47968	-0.81337
0.47924	-0.8122
0.4789	-0.80991
0.47861	-0.80857
0.47821	-0.80794
0.478	-0.80891
0.47752	-0.80621
0.47716	-0.8048
0.47706	-0.80359
0.4767	-0.80236
0.47643	-0.80049
0.47605	-0.79873
0.47584	-0.79784
0.47532	-0.79671
0.47517	-0.79438
0.47492	-0.79325
0.47488	-0.79234
0.47415	-0.79139
0.47402	-0.78945
0.47358	-0.78731
0.47345	-0.7864
0.47302	-0.78639
0.47276	-0.78438
0.47253	-0.78242
0.47213	-0.78129
0.47174	-0.78063
0.47151	-0.77904
0.47136	-0.777
0.4709	-0.77587
0.47054	-0.77548
0.47027	-0.77384
0.46989	-0.77177
0.46976	-0.77046
0.46939	-0.76985
0.4691	-0.76857
0.46874	-0.76687
0.46842	-0.76564
0.46811	-0.7674
0.46773	-0.76506
0.46752	-0.76273
0.46704	-0.76159
0.46694	-0.76104
0.46664	-0.75945
0.46628	-0.7577
0.46586	-0.75614
0.46562	-0.75526
0.46528	-0.75383
0.46503	-0.75251
0.4648	-0.75114
0.4644	-0.75039
0.46402	-0.74891
0.46375	-0.74725
0.4636	-0.74605
0.46301	-0.74659
0.46295	-0.74488
0.46262	-0.74345
0.46228	-0.74186
0.46195	-0.74076
0.46172	-0.73923
0.46149	-0.73785
0.46105	-0.73675
0.46073	-0.73591
0.46042	-0.73434
0.46025	-0.73291
0.45977	-0.73155
0.45951	-0.73047
0.45914	-0.72908
0.45889	-0.728
0.45851	-0.72667
0.45809	-0.72783
0.4579	-0.72627
0.45757	-0.7248
0.4574	-0.7232
0.45689	-0.72191
0.4567	-0.72041
0.45641	-0.71957
0.45618	-0.71802
0.45564	-0.71663
0.45539	-0.7155
0.45517	-0.71446
0.45494	-0.71276
0.45377	-0.71175
0.45423	-0.71095
0.4539	-0.70956
0.45371	-0.70769
0.45335	-0.70971
0.45299	-0.70836
0.45272	-0.70687
0.4523	-0.70465
0.45199	-0.70358
0.45184	-0.70289
0.45151	-0.7015
0.45111	-0.69954
0.451	-0.69885
0.45056	-0.69789
0.45025	-0.69641
0.44995	-0.69506
0.44966	-0.69418
0.44941	-0.69295
0.44893	-0.69199
0.44863	-0.69061
0.44824	-0.69195
0.44792	-0.68996
0.44777	-0.68859
0.44757	-0.68764
0.44721	-0.68659
0.44679	-0.68471
0.44652	-0.68362
0.44622	-0.68254
0.44605	-0.6816
0.44555	-0.68008
0.44538	-0.6793
0.4449	-0.67805
0.44461	-0.67673
0.44438	-0.67577
0.44411	-0.67494
0.44371	-0.67378
0.44337	-0.67384
0.44314	-0.6722
0.44289	-0.67138
0.44251	-0.67034
0.4422	-0.66909
0.44176	-0.668
0.44159	-0.66679
0.44123	-0.66558
0.44103	-0.66479
0.44067	-0.66333
0.44037	-0.66211
0.44004	-0.66137
0.43985	-0.66113
0.43941	-0.65996
0.43922	-0.65806
0.43886	-0.65688
0.43849	-0.65944
0.43824	-0.65744
0.4379	-0.65563
0.43757	-0.6547
0.43729	-0.65426
0.43694	-0.65284
0.43662	-0.65135
0.43624	-0.65052
0.4361	-0.64999
0.43572	-0.64826
0.43555	-0.64682
0.43526	-0.64669
0.43488	-0.6464
0.43448	-0.64452
0.43421	-0.64312
0.43396	-0.64246
0.43344	-0.64288
0.43333	-0.64165
0.43308	-0.63926
0.43266	-0.63833
0.43243	-0.6386
0.43201	-0.63785
0.43188	-0.63615
0.43153	-0.63486
0.43113	-0.635
0.43092	-0.63432
0.4304	-0.63262
0.43025	-0.63107
0.43	-0.63134
0.4296	-0.63081
0.42931	-0.62929
0.42903	-0.62786
0.42861	-0.63039
0.42847	-0.6291
0.42807	-0.62748
0.42786	-0.6262
0.42752	-0.62579
0.42719	-0.62512
0.42669	-0.62384
0.42648	-0.62236
0.42616	-0.62205
0.42581	-0.62167
0.42566	-0.62055
0.42536	-0.61884
0.42511	-0.61839
0.42474	-0.61847
0.42438	-0.61738
0.42396	-0.61575
0.42381	-0.61684
0.42352	-0.6162
0.42312	-0.61551
0.42297	-0.61373
0.42254	-0.6129
0.42214	-0.6129
0.42199	-0.61181
0.42166	-0.61051
0.42136	-0.61013
0.42094	-0.60957
0.42075	-0.60884
0.42046	-0.6079
0.42019	-0.60739
0.41973	-0.60696
0.41949	-0.60582
0.41912	-0.60454
0.41876	-0.60703
0.41847	-0.60603
0.41834	-0.60477
0.41792	-0.60382
0.41763	-0.6036
0.41727	-0.60293
0.41698	-0.60199
0.41677	-0.60074
0.41637	-0.60024
0.41599	-0.59988
0.41579	-0.59919
0.41545	-0.59854
0.41522	-0.59802
0.4148	-0.59718
0.41448	-0.59655
0.41423	-0.59598
0.41375	-0.59995
0.41346	-0.59877
0.41316	-0.59784
0.41302	-0.59662
0.4126	-0.5959
0.41224	-0.59507
0.41195	-0.59434
0.41153	-0.59365
0.41136	-0.59311
0.41109	-0.59248
0.41084	-0.59181
0.41046	-0.59101
0.41013	-0.59088
0.40989	-0.59052
0.40964	-0.58954
0.40916	-0.58861
0.40887	-0.59141
0.40864	-0.59079
0.40828	-0.58934
0.40807	-0.58859
0.40775	-0.58831
0.40748	-0.5876
0.407	-0.58703
0.40681	-0.58659
0.40635	-0.58626
0.40608	-0.58584
0.40589	-0.58497
0.40543	-0.58456
0.4052	-0.58476
0.40484	-0.5841
0.40457	-0.58341
0.40446	-0.58324
0.40404	-0.58416
0.40354	-0.58355
0.40327	-0.58328
0.40306	-0.5829
0.4027	-0.58248
0.40249	-0.58186
0.40216	-0.58139
0.40168	-0.5811
0.40147	-0.58058
0.40121	-0.58049
0.4009	-0.58066
0.40071	-0.58004
0.40027	-0.57943
0.40012	-0.57899
0.39964	-0.57878
0.39937	-0.57869
0.39897	-0.58104
0.39862	-0.58017
0.39832	-0.57951
0.39816	-0.57912
0.39782	-0.57907
0.39742	-0.57852
0.39721	-0.57777
0.39677	-0.57787
0.39646	-0.57817
0.39604	-0.57722
0.39589	-0.5764
0.39553	-0.57661
0.39522	-0.5771
0.39497	-0.57624
0.39484	-0.57559
0.39444	-0.5758
0.39421	-0.5762
0.39381	-0.57539
0.39358	-0.57495
0.39321	-0.57562
0.39287	-0.57551
0.39256	-0.5745
0.39229	-0.57431
0.39189	-0.57457
0.39161	-0.5741
0.39142	-0.57375
0.39117	-0.57396
0.39076	-0.57445
0.3905	-0.57405
0.39011	-0.57276
0.3899	-0.57273
0.38946	-0.57348
0.38914	-0.57611
0.38889	-0.57499
0.38853	-0.5743
0.38815	-0.57422
0.38793	-0.5744
0.38767	-0.57381
0.38728	-0.57334
0.38704	-0.57362
0.38673	-0.5735
0.3865	-0.57293
0.3861	-0.57258
0.38581	-0.57268
0.38558	-0.5729
0.38518	-0.57223
0.38491	-0.57176
0.38468	-0.57181
0.38419	-0.57365
0.38394	-0.57297
0.38373	-0.57241
0.38327	-0.57248
0.3827	-0.57271
0.38275	-0.57215
0.38239	-0.57145
0.38226	-0.57151
0.38189	-0.57164
0.38136	-0.57149
0.38128	-0.57101
0.3809	-0.57071
0.38065	-0.57107
0.38031	-0.57082
0.38002	-0.57024
0.37973	-0.5701
0.37935	-0.57291
0.37912	-0.57222
0.37887	-0.57211
0.37853	-0.57146
0.37813	-0.5712
0.3777	-0.57116
0.37738	-0.57095
0.37717	-0.57048
0.3769	-0.57043
0.37654	-0.57022
0.37623	-0.57004
0.37593	-0.5696
0.37566	-0.56964
0.3752	-0.56963
0.37514	-0.56953
0.37489	-0.56908
0.37434	-0.57165
0.37384	-0.57121
0.37377	-0.57081
0.37336	-0.57025
0.37308	-0.57024
0.37294	-0.56983
0.37247	-0.56948
0.37226	-0.5693
0.37182	-0.56899
0.37157	-0.56871
0.3713	-0.56871
0.37101	-0.56859
0.37073	-0.5681
0.37038	-0.56769
0.37009	-0.56773
0.36985	-0.56759
0.3695	-0.5701
0.36914	-0.56946
0.36885	-0.56898
0.36849	-0.56884
0.36807	-0.56866
0.3679	-0.56822
0.36765	-0.56785
0.36715	-0.56759
0.36706	-0.56756
0.36669	-0.56763
0.36637	-0.56713
0.36608	-0.56638
0.3657	-0.56664
0.36551	-0.56665
0.36508	-0.56609
0.36495	-0.56561
0.36445	-0.56755
0.36423	-0.5677
0.36373	-0.56705
0.36357	-0.56609
0.36331	-0.56615
0.36302	-0.56634
0.36268	-0.56568
0.36228	-0.5655
0.36199	-0.56556
0.3617	-0.56539
0.36155	-0.56527
0.3612	-0.56489
0.36069	-0.56482
0.36057	-0.56457
0.36021	-0.56462
0.35996	-0.56437
0.35954	-0.56708
0.35912	-0.56619
0.35893	-0.56606
0.3587	-0.56599
0.35841	-0.56563
0.35814	-0.56531
0.35774	-0.56518
0.35734	-0.56444
0.35709	-0.56443
0.35688	-0.56458
0.35656	-0.56467
0.35618	-0.56415
0.35587	-0.56405
0.35564	-0.56383
0.35535	-0.56363
0.35489	-0.56339
0.35468	-0.56382
0.35434	-0.56396
0.3542	-0.56384
0.35367	-0.56315
0.35342	-0.56299
0.35313	-0.56314
0.35298	-0.56308
0.35245	-0.56303
0.35222	-0.56312
0.35199	-0.56264
0.35164	-0.56247
0.35136	-0.56262
0.35103	-0.56274
0.35074	-0.56258
0.35042	-0.56208
0.35011	-0.56206
0.34969	-0.56522
0.34948	-0.56449
0.34925	-0.56416
0.34887	-0.56422
0.34874	-0.56418
0.3483	-0.56364
0.34782	-0.56349
0.34757	-0.5633
0.34709	-0.56331
0.34694	-0.56325
0.34679	-0.56296
0.34631	-0.56311
0.34606	-0.56344
0.34583	-0.56332
0.34549	-0.56273
0.34505	-0.56253
0.34486	-0.5646
0.34464	-0.56447
0.34428	-0.56386
0.34397	-0.5637
0.3435	-0.5641
0.34325	-0.56417
0.34294	-0.56355
0.34271	-0.56334
0.34256	-0.56399
0.34206	-0.56393
0.34185	-0.56346
0.34153	-0.56325
0.34116	-0.56405
0.34082	-0.56406
0.34063	-0.56325
0.34034	-0.56302
0.33981	-0.56667
0.33954	-0.56661
0.33916	-0.56582
0.33904	-0.56542
0.3387	-0.56603
0.33849	-0.56582
0.33803	-0.56555
0.3378	-0.56534
0.33747	-0.56603
0.33711	-0.56591
0.33679	-0.56556
0.33659	-0.56532
0.33623	-0.56589
0.33591	-0.56599
0.33562	-0.56577
0.33529	-0.56579
0.33495	-0.56862
0.33474	-0.56835
0.33432	-0.56809
0.33407	-0.5679
0.33376	-0.56826
0.33336	-0.56848
0.33309	-0.56825
0.33281	-0.56792
0.33254	-0.56816
0.33227	-0.56838
0.33181	-0.5683
0.33157	-0.56856
0.3312	-0.56901
0.33088	-0.56882
0.33067	-0.56864
0.3303	-0.56876
0.32986	-0.57221
0.32967	-0.57181
0.32942	-0.57163
0.3292	-0.57184
0.32877	-0.57184
0.32852	-0.57189
0.32816	-0.57185
0.32786	-0.57188
0.32763	-0.57235
0.3273	-0.57251
0.32698	-0.5723
0.32665	-0.57255
0.32644	-0.5728
0.32606	-0.57318
0.32581	-0.57346
0.32562	-0.57336
0.32516	-0.57537
0.32489	-0.57553
0.32439	-0.57535
0.32424	-0.57542
0.32376	-0.57616
0.32355	-0.57644
0.32327	-0.57655
0.32292	-0.57644
0.32256	-0.57677
0.32229	-0.57724
0.32212	-0.5773
0.32176	-0.57759
0.3213	-0.5786
0.32128	-0.57857
0.32076	-0.5786
0.32049	-0.57871
0.32019	-0.58225
0.31979	-0.58222
0.31933	-0.58243
0.31927	-0.58272
0.31904	-0.58308
0.31854	-0.58305
0.31828	-0.58342
0.31807	-0.58396
0.31778	-0.58434
0.31744	-0.58444
0.31711	-0.58466
0.31686	-0.58524
0.3165	-0.58581
0.31613	-0.58607
0.31594	-0.58675
0.31569	-0.58713
0.31514	-0.58811
0.31516	-0.58814
0.31474	-0.58831
0.31453	-0.589
0.31409	-0.59003
0.31378	-0.59043
0.31342	-0.59045
0.31311	-0.59109
0.31288	-0.59203
0.3125	-0.59233
0.31233	-0.5925
0.31187	-0.59342
0.31164	-0.59427
0.31124	-0.59446
0.3109	-0.59495
0.31051	-0.59572
0.31024	-0.59976
0.30996	-0.59947
0.30969	-0.59962
0.30937	-0.60062
0.30921	-0.60148
0.30889	-0.6012
0.30856	-0.6019
0.30831	-0.60294
0.30784	-0.60372
0.30766	-0.60386
0.3072	-0.60425
0.30692	-0.60528
0.30656	-0.60635
0.30625	-0.60624
0.30615	-0.60694
0.30567	-0.60805
0.30533	-0.61077
0.30514	-0.61107
0.30478	-0.6117
0.30449	-0.61227
0.30422	-0.61351
0.30384	-0.61404
0.30359	-0.61443
0.30321	-0.61534
0.30304	-0.61656
0.30258	-0.61727
0.30235	-0.61778
0.30202	-0.61818
0.30164	-0.61951
0.30134	-0.62068
0.3012	-0.62091
0.30082	-0.62146
0.30038	-0.62618
0.30009	-0.62691
0.2998	-0.6269
0.29954	-0.62745
0.29923	-0.62872
0.29883	-0.62959
0.29854	-0.63013
0.29818	-0.63074
0.29789	-0.63245
0.2977	-0.6333
0.29747	-0.63373
0.29713	-0.63433
0.29686	-0.63602
0.29648	-0.63699
0.29617	-0.6376
0.2959	-0.63828
0.29552	-0.64254
0.2951	-0.64343
0.29485	-0.64449
0.29451	-0.64518
0.29434	-0.64613
0.29393	-0.64713
0.29365	-0.64761
0.29342	-0.64869
0.29302	-0.65007
0.29271	-0.65099
0.29246	-0.65225
0.29216	-0.65291
0.29202	-0.65372
0.29164	-0.65485
0.2912	-0.65611
0.29103	-0.65693
0.29059	-0.66133
0.29017	-0.66241
0.29013	-0.66292
0.28959	-0.66367
0.28931	-0.66485
0.28904	-0.66605
0.28879	-0.66755
0.28854	-0.66804
0.28807	-0.66921
0.28772	-0.6704
0.28749	-0.67161
0.28722	-0.67275
0.28688	-0.67407
0.28665	-0.67492
0.2863	-0.6759
0.28596	-0.67703
0.28573	-0.68018
0.28527	-0.68134
0.28489	-0.68215
0.28474	-0.68313
0.28447	-0.68474
0.28411	-0.68578
0.2838	-0.68678
0.28359	-0.68805
0.28317	-0.68959
0.28282	-0.69045
0.28273	-0.69145
0.28231	-0.69283
0.282	-0.69447
0.28168	-0.69562
0.28133	-0.69661
0.28101	-0.69784
0.28065	-0.70187
0.28032	-0.70278
0.28013	-0.7039
0.2799	-0.70492
0.27948	-0.70656
0.27923	-0.70754
0.27885	-0.70856
0.27866	-0.70949
0.27831	-0.71115
0.27799	-0.7124
0.2776	-0.71335
0.27724	-0.71458
0.27701	-0.71622
0.27669	-0.71738
0.2764	-0.71841
0.27623	-0.71943
0.27594	-0.7216
0.27548	-0.72306
0.27529	-0.72381
0.27487	-0.72486
0.27464	-0.72652
0.27426	-0.7281
0.27403	-0.72916
0.27376	-0.72976
0.27338	-0.73159
0.27307	-0.73331
0.27288	-0.73409
0.27258	-0.73469
0.27214	-0.73672
0.27194	-0.73874
0.27147	-0.73945
0.27131	-0.73992
0.27087	-0.74503
0.27068	-0.74645
0.27034	-0.74696
0.26984	-0.74775
0.26957	-0.74973
0.26938	-0.75105
0.26906	-0.75172
0.26871	-0.75247
0.26846	-0.75443
0.26799	-0.75608
0.26783	-0.75702
0.26751	-0.75796
0.2673	-0.75967
0.2668	-0.76073
0.26665	-0.76196
0.26627	-0.76318
0.266	-0.76646
0.2656	-0.76748
0.26533	-0.76914
0.265	-0.77003
0.26481	-0.77104
0.26439	-0.77218
0.26403	-0.77371
0.26376	-0.77478
0.26355	-0.77613
0.26324	-0.77729
0.26288	-0.77876
0.26263	-0.77958
0.26227	-0.78098
0.26185	-0.78272
0.26164	-0.78385
0.26128	-0.78467
0.26108	-0.78914
0.26068	-0.7904
0.26024	-0.7915
0.26013	-0.79213
0.25973	-0.79388
0.25936	-0.79542
0.25927	-0.79588
0.25892	-0.79679
0.2585	-0.79851
0.25827	-0.79973
0.25802	-0.8007
0.25776	-0.80175
0.25743	-0.80366
0.25711	-0.80458
0.25671	-0.80532
0.25648	-0.80642
0.25592	-0.81376
0.25558	-0.81444
0.25552	-0.81517
0.25523	-0.81614
0.25487	-0.81765
0.25445	-0.81824
0.25422	-0.81923
0.25382	-0.82057
0.25353	-0.82199
0.25342	-0.82268
0.25303	-0.82377
0.25273	-0.82456
0.2524	-0.82591
0.25219	-0.82704
0.2517	-0.82836
0.25145	-0.82923
0.25127	-0.8329
0.25085	-0.83407
0.25051	-0.83538
0.25011	-0.83577
0.24961	-0.83693
0.24963	-0.83831
0.24925	-0.8395
0.2489	-0.84008
0.24852	-0.84111
0.24825	-0.84213
0.24804	-0.84329
0.24778	-0.84415
0.24741	-0.84552
0.24724	-0.84626
0.24688	-0.84718
0.24655	-0.84798
0.24609	-0.8513
0.24594	-0.85197
0.24577	-0.85262
0.24529	-0.85384
0.24502	-0.85501
0.2446	-0.85555
0.24424	-0.85632
0.24412	-0.85757
0.2438	-0.85867
0.24349	-0.85933
0.24324	-0.85999
0.24265	-0.86143
0.2425	-0.86234
0.24217	-0.86261
0.24202	-0.86378
0.24166	-0.86517
0.24116	-0.86873
0.24085	-0.86907
0.24059	-0.86982
0.24032	-0.87077
0.23999	-0.8717
0.23969	-0.8724
0.23944	-0.87337
0.23904	-0.87405
0.23867	-0.87498
0.23848	-0.87592
0.23812	-0.87618
0.23772	-0.87679
0.2376	-0.87844
0.23728	-0.87919
0.23695	-0.87932
0.23669	-0.87976
0.23642	-0.88106
0.23592	-0.88217
0.23565	-0.88298
0.23529	-0.88347
0.23508	-0.88443
0.235	-0.88467
0.23454	-0.88522
0.2342	-0.88625
0.23395	-0.88748
0.23374	-0.88782
0.23328	-0.88825
0.23303	-0.88882
0.23273	-0.8896
0.23242	-0.89019
0.23212	-0.8906
0.23196	-0.89104
0.23145	-0.89576
0.23101	-0.89636
0.23081	-0.89555
0.23041	-0.89528
0.23038	-0.89703
0.22978	-0.89784
0.22953	-0.89826
0.22923	-0.89791
0.22904	-0.89871
0.22869	-0.8995
0.22844	-0.89967
0.228	-0.89912
0.22774	-0.90062
0.22747	-0.90096
0.22701	-0.90116
0.22689	-0.90172
0.22665	-0.90416
0.22623	-0.90395
0.22592	-0.90434
0.22554	-0.90443
0.22518	-0.90521
0.22494	-0.90586
0.22474	-0.90572
0.22431	-0.9056
0.22414	-0.90644
0.22376	-0.90671
0.22343	-0.90708
0.22309	-0.90735
0.22273	-0.90737
0.22252	-0.90756
0.22225	-0.90848
0.22187	-0.90854
0.22154	-0.91156
0.22124	-0.91128
0.22102	-0.91197
0.22062	-0.91199
0.22036	-0.91211
0.2199	-0.91195
0.21971	-0.91247
0.21957	-0.91281
0.21904	-0.9128
0.21867	-0.91267
0.21841	-0.91296
0.21819	-0.91296
0.21785	-0.91337
0.21754	-0.91349
0.21732	-0.91334
0.21697	-0.91325
0.21642	-0.91705
0.2163	-0.91658
0.216	-0.9167
0.21573	-0.91658
0.21542	-0.91674
0.21504	-0.91638
0.21471	-0.9163
0.21462	-0.9165
0.21414	-0.91687
0.21384	-0.91619
0.21359	-0.9163
0.2133	-0.91649
0.21294	-0.91675
0.21275	-0.91625
0.21231	-0.91621
0.21206	-0.91615
0.21167	-0.91961
0.21133	-0.91912
0.21103	-0.91886
0.21074	-0.9184
0.21045	-0.91872
0.21014	-0.91851
0.20984	-0.9184
0.20948	-0.91794
0.20915	-0.91787
0.20884	-0.9179
0.20856	-0.91793
0.20831	-0.91731
0.20785	-0.91748
0.20768	-0.91766
0.20739	-0.91712
0.20716	-0.91639
0.20661	-0.91835
0.2064	-0.9186
0.20626	-0.91823
0.20584	-0.91708
0.20554	-0.91708
0.20508	-0.91735
0.20475	-0.91741
0.20456	-0.9169
0.20429	-0.91661
0.20403	-0.91619
0.20366	-0.91592
0.20328	-0.91546
0.20315	-0.91556
0.20276	-0.9156
0.20236	-0.9151
0.20223	-0.91435
0.20187	-0.91741
0.20148	-0.91672
0.20106	-0.91686
0.20097	-0.91648
0.20062	-0.91579
0.2003	-0.9155
0.2002	-0.91516
0.19961	-0.91445
0.19926	-0.91433
0.19904	-0.91395
0.19875	-0.91386
0.19848	-0.91317
0.19819	-0.91224
0.19783	-0.91254
0.19747	-0.91293
0.19712	-0.9121
0.19688	-0.91165
0.19674	-0.91101
0.19628	-0.91103
0.19601	-0.91109
0.19546	-0.91054
0.19534	-0.90969
0.1951	-0.90959
0.19477	-0.90915
0.19422	-0.90902
0.1942	-0.90829
0.19385	-0.90765
0.19362	-0.90766
0.19338	-0.90755
0.19292	-0.90688
0.19265	-0.90613
0.1924	-0.90598
0.19202	-0.90881
0.19173	-0.90769
0.19139	-0.90692
0.19102	-0.90648
0.19062	-0.90638
0.19039	-0.90611
0.19016	-0.90509
0.1898	-0.90429
0.18944	-0.90482
0.18932	-0.90401
0.18884	-0.90304
0.18867	-0.90258
0.18825	-0.90264
0.18791	-0.90229
0.18762	-0.90114
0.18741	-0.9001
0.18708	-0.90282
0.18676	-0.90239
0.18663	-0.90044
0.18624	-0.89978
0.18578	-0.90032
0.18534	-0.89997
0.18536	-0.8989
0.18489	-0.89787
0.1845	-0.89798
0.18441	-0.89782
0.18399	-0.89646
0.18359	-0.8959
0.18339	-0.89638
0.18313	-0.89539
0.18276	-0.89422
0.18257	-0.89424
0.18219	-0.89698
0.18179	-0.89614
0.18148	-0.89515
0.18114	-0.89425
0.18074	-0.89425
0.18056	-0.89334
0.1803	-0.89241
0.18001	-0.892
0.17968	-0.89187
0.17928	-0.89094
0.17902	-0.89008
0.17886	-0.88918
0.1784	-0.88911
0.17827	-0.88885
0.17785	-0.88802
0.17754	-0.88696
0.17722	-0.88891
0.17687	-0.88799
0.17657	-0.88715
0.17636	-0.88678
0.1759	-0.88666
0.17571	-0.88546
0.17532	-0.88458
0.17513	-0.88405
0.17468	-0.88411
0.17445	-0.88325
0.17408	-0.88187
0.17385	-0.8816
0.17355	-0.88208
0.17336	-0.88056
0.17299	-0.8793
0.17271	-0.87917
0.17223	-0.88225
0.17198	-0.88095
0.17158	-0.87975
0.17125	-0.87928
0.17095	-0.87934
0.17068	-0.87788
0.17047	-0.87738
0.17007	-0.87748
0.16986	-0.87672
0.16959	-0.87497
0.16911	-0.87443
0.16898	-0.87438
0.16861	-0.87427
0.16812	-0.87289
0.16804	-0.87213
0.16773	-0.87184
0.16735	-0.87322
0.1671	-0.87218
0.16672	-0.87153
0.16651	-0.87086
0.16607	-0.87036
0.16582	-0.87007
0.16555	-0.86904
0.16546	-0.86797
0.16498	-0.86819
0.16462	-0.8676
0.16435	-0.86652
0.16414	-0.8654
0.16357	-0.86549
0.16355	-0.86525
0.16295	-0.8641
0.16278	-0.86315
0.16238	-0.86629
0.16204	-0.86533
0.16183	-0.86383
0.16154	-0.86316
0.16112	-0.86362
0.16097	-0.86281
0.16066	-0.86145
0.16014	-0.86078
0.15999	-0.86084
0.15982	-0.85977
0.1593	-0.85885
0.15921	-0.85862
0.15875	-0.8587
0.15894	-0.85751
0.15821	-0.85667
0.15789	-0.85654
0.15741	-0.85645
0.15714	-0.85515
0.15695	-0.85468
0.15649	-0.85442
0.15638	-0.85396
0.15609	-0.85331
0.15569	-0.85249
0.15544	-0.85233
0.15502	-0.85172
0.15477	-0.8507
0.15446	-0.84999
0.15412	-0.84986
0.15381	-0.84928
0.15358	-0.8488
0.15328	-0.84844
0.15305	-0.84769
0.15259	-0.84986
0.15223	-0.84898
0.15207	-0.84836
0.15177	-0.84798
0.15133	-0.84764
0.15095	-0.84636
0.1507	-0.84574
0.15039	-0.84529
0.15014	-0.84495
0.14984	-0.8443
0.14917	-0.84374
0.14922	-0.84296
0.14901	-0.84279
0.14848	-0.84226
0.1484	-0.84142
0.148	-0.84078
0.14771	-0.8423
0.14733	-0.84137
0.14697	-0.84084
0.14678	-0.84016
0.14645	-0.83986
0.14616	-0.83924
0.14584	-0.83831
0.14546	-0.83796
0.14517	-0.83802
0.14483	-0.83665
0.14452	-0.83571
0.14439	-0.83576
0.14398	-0.83551
0.14358	-0.83466
0.14347	-0.83396
0.14295	-0.83355
0.14292	-0.83644
0.14244	-0.83526
0.14209	-0.83411
0.14184	-0.83383
0.14142	-0.83371
0.14117	-0.83275
0.14083	-0.83226
0.14066	-0.83169
0.14035	-0.83109
0.13999	-0.83028
0.13966	-0.8299
0.13932	-0.82945
0.13899	-0.82906
0.13865	-0.82847
0.13854	-0.82815
0.13825	-0.82781
0.13779	-0.83026
0.13758	-0.82916
0.13704	-0.82838
0.13693	-0.82818
0.1366	-0.82798
0.13622	-0.82716
0.13601	-0.82601
0.13569	-0.82536
0.13534	-0.82524
0.13506	-0.82485
0.13471	-0.82418
0.13435	-0.82319
0.13419	-0.823
0.13385	-0.82247
0.13356	-0.82208
0.13324	-0.8218
0.13284	-0.82469
0.13249	-0.82353
0.1324	-0.82239
0.13198	-0.82193
0.13167	-0.82189
0.13136	-0.82129
0.13094	-0.82076
0.1307	-0.81987
0.13052	-0.8197
0.13001	-0.81895
0.12982	-0.81816
0.12945	-0.81824
0.12917	-0.81813
0.12882	-0.81689
0.1284	-0.81639
0.12825	-0.81587
0.1279	-0.81758
0.12766	-0.81708
0.12743	-0.81632
0.12695	-0.81582
0.12666	-0.81565
0.12638	-0.81503
0.12616	-0.81456
0.1257	-0.81347
0.12551	-0.81308
0.12523	-0.81333
0.12494	-0.81284
0.12463	-0.81157
0.12429	-0.81172
0.12406	-0.81139
0.1236	-0.81072
0.12326	-0.80986
0.12305	-0.81295
0.1227	-0.81285
0.12236	-0.81167
0.12203	-0.81066
0.12169	-0.81105
0.12136	-0.81064
0.12117	-0.80977
0.12083	-0.80881
0.12062	-0.80897
0.12031	-0.80909
0.11982	-0.80791
0.11964	-0.80677
0.1193	-0.80749
0.11917	-0.80746
0.11865	-0.80678
0.11836	-0.806
0.11804	-0.80605
0.11789	-0.80557
0.1175	-0.80512
0.11716	-0.80504
0.11681	-0.80498
0.11658	-0.80436
0.11635	-0.80402
0.11595	-0.80339
0.11559	-0.80331
0.1154	-0.80296
0.1149	-0.80253
0.11473	-0.80214
0.1144	-0.80215
0.11404	-0.80174
0.11379	-0.8015
0.11343	-0.80081
0.11316	-0.80343
0.11274	-0.8035
0.11245	-0.80307
0.11223	-0.80223
0.1118	-0.80207
0.11155	-0.80179
0.11138	-0.80136
0.111	-0.80088
0.11054	-0.80051
0.11045	-0.80052
0.11018	-0.80015
0.10999	-0.79924
0.10951	-0.79924
0.10928	-0.79927
0.10886	-0.79915
0.10861	-0.79889
0.10829	-0.80047
0.10796	-0.79971
0.10771	-0.7995
0.10721	-0.79924
0.10683	-0.79891
0.10666	-0.79844
0.10655	-0.79824
0.10607	-0.79794
0.1057	-0.79776
0.10547	-0.79741
0.10519	-0.79729
0.10496	-0.79684
0.10473	-0.79671
0.10429	-0.79668
0.104	-0.79644
0.10372	-0.79572
0.10335	-0.79859
0.10287	-0.79849
0.10255	-0.79834
0.10175	-0.79722
0.10205	-0.79727
0.10157	-0.79766
0.10138	-0.79732
0.101	-0.79615
0.10079	-0.79642
0.1006	-0.79681
0.10027	-0.79617
0.09985	-0.79537
0.09953	-0.79596
0.09932	-0.79584
0.09897	-0.79517
0.09865	-0.79472
0.09828	-0.80059
0.0979	-0.79998
0.09775	-0.79918
0.09746	-0.79908
0.09702	-0.79945
0.09683	-0.79851
0.09628	-0.79761
0.09609	-0.79771
0.0958	-0.79839
0.09549	-0.79735
0.09536	-0.79664
0.09492	-0.79724
0.09467	-0.7976
0.09435	-0.79653
0.09389	-0.79644
0.09368	-0.79681
0.09335	-0.79951
0.09306	-0.7989
0.09291	-0.79898
0.09238	-0.79908
0.0922	-0.79875
0.09175	-0.79793
0.09144	-0.79747
0.09108	-0.79791
0.09096	-0.79815
0.09066	-0.79771
0.09029	-0.79749
0.09008	-0.79708
0.08957	-0.79734
0.08937	-0.79777
0.08907	-0.79757
0.08876	-0.79708
0.08836	-0.79908
0.08825	-0.79853
0.08779	-0.7985
0.08752	-0.79891
0.0872	-0.79905
0.08695	-0.79885
0.08666	-0.79829
0.08641	-0.79769
0.08589	-0.79852
0.0857	-0.7987
0.08536	-0.79815
0.08507	-0.79853
0.08467	-0.79893
0.08457	-0.79861
0.08419	-0.79823
0.08375	-0.79804
0.08345	-0.8021
0.0831	-0.80197
0.08289	-0.80129
0.08251	-0.80101
0.08234	-0.80177
0.08199	-0.80207
0.08171	-0.80141
0.08134	-0.80108
0.081	-0.80197
0.08073	-0.80215
0.08048	-0.80158
0.08016	-0.80142
0.07979	-0.80232
0.07957	-0.80246
0.07916	-0.80211
0.07884	-0.80216
0.07861	-0.80331
0.07821	-0.80317
0.07811	-0.80273
0.07773	-0.80305
0.07744	-0.80395
0.07706	-0.80406
0.07676	-0.80377
0.07649	-0.80368
0.07624	-0.80425
0.07582	-0.80444
0.07553	-0.8047
0.07526	-0.80527
0.07486	-0.80582
0.07461	-0.80549
0.07427	-0.80596
0.07402	-0.80593
0.07366	-0.80908
0.07339	-0.80908
0.0731	-0.80995
0.07287	-0.80993
0.07241	-0.80982
0.07207	-0.80999
0.07165	-0.81059
0.0715	-0.81091
0.07115	-0.81124
0.0709	-0.81111
0.07056	-0.81132
0.07041	-0.81159
[truncated: 8,367 more rows]

## Sheet: S Figure 3
E / V vs. Pt	I / nA
0.04756	9.03089
0.05257	9.64664
0.05757	9.30406
0.06256	9.80345
0.06756	9.43053
0.07256	10.2283
0.07754	10.9274
0.08255	12.1125
0.08756	12.9947
0.09254	13.7354
0.09756	14.7899
0.10253	15.843
0.10754	17.0348
0.11254	18.2087
0.11753	19.6212
0.12255	20.818
0.12754	22.1875
0.13253	23.533
0.13754	24.8385
0.14254	26.4184
0.14754	27.9172
0.15254	29.4351
0.15753	30.8583
0.16254	32.3985
0.16753	33.9763
0.17253	35.5469
0.17754	37.0474
0.18253	38.5429
0.18753	40.0404
0.19251	41.4886
0.19751	43.1038
0.20253	44.652
0.20754	46.1132
0.21254	47.6914
0.21753	49.1886
0.22254	50.7691
0.22755	52.1943
0.23253	53.6788
0.23753	55.0767
0.24252	56.7206
0.24751	58.1191
0.25253	59.5552
0.25753	61.0544
0.26253	62.3396
0.26753	63.7998
0.27253	65.1906
0.27753	66.6695
0.28252	67.9413
0.28752	69.5255
0.29251	70.802
0.29752	72.1015
0.30252	73.568
0.30749	74.7582
0.31251	76.2237
0.31751	77.5269
0.3225	78.926
0.32751	80.3156
0.33251	81.6164
0.33749	82.9582
0.3425	84.2691
0.34748	85.6242
0.3525	86.9204
0.35749	88.2812
0.3625	89.6657
0.36751	90.9866
0.3725	92.3184
0.3775	93.8816
0.38251	95.3871
0.38748	96.7173
0.3925	98.3148
0.39747	99.8834
0.40249	101.641
0.40748	103.437
0.4125	105.251
0.41749	107.213
0.42248	109.341
0.42749	111.612
0.4325	111.939
0.43748	114.797
0.44248	120.464
0.44748	123.207
0.45248	126.233
0.45748	129.886
0.46249	133.535
0.46748	137.457
0.47248	141.791
0.47747	146.08
0.48249	150.739
0.48747	155.509
0.49249	160.507
0.49748	167.296
0.50247	173.809
0.50747	178.587
0.51246	182.231
0.51746	186.26
0.52247	190.7
0.52744	194.989
0.53247	198.934
0.53746	203.423
0.54246	207.9
0.54745	212.513
0.55245	217.096
0.55745	221.844
0.56246	228.026
0.56745	235.919
0.57245	244.079
0.57743	248.026
0.58246	252.763
0.58745	257.731
0.59244	263.095
0.59743	268.125
0.60243	273.702
0.60742	278.954
0.61245	283.378
0.61746	287.406
0.62246	290.951
0.62743	292.843
0.63246	295.716
0.63745	301.142
0.64245	303.805
0.64744	308.035
0.65244	308.852
0.65742	309.784
0.66245	310.752
0.66745	311.694
0.67245	312.328
0.67744	312.768
0.68244	313.335
0.68745	316.176
0.69244	320.563
0.69743	322.847
0.70244	324.762
0.70742	324.815
0.71244	324.015
0.71739	325.596
0.72243	328.444
0.72742	331.264
0.73243	334.468
0.73742	338.342
0.74242	342.098
0.74741	346.265
0.75242	350.63
0.75739	360.33
0.76242	369.679
0.76741	372.61
0.77241	375.724
0.77741	380.55
0.7824	386.424
0.78741	392.775
0.79242	399.062
0.7974	405.092
0.80241	410.891
0.79739	318.659
0.79243	257.835
0.78741	200.192
0.78243	172.958
0.77742	161.54
0.77243	135.271
0.76741	114.07
0.76243	95.7218
0.7574	80.0499
0.75242	66.0791
0.74742	53.8388
0.74244	42.6671
0.73744	32.7495
0.73244	23.482
0.72743	8.89346
0.72244	1.0395
0.71741	0.15602
0.71246	-5.67688
0.70743	-9.82592
0.70246	-16.4651
0.69745	-22.0475
0.69246	-27.0434
0.68745	-31.51
0.68246	-35.0718
0.67746	-38.6456
0.67247	-41.555
0.66746	-42.0746
0.66247	-48.8264
0.65745	-50.3727
0.65246	-51.9051
0.64746	-52.8825
0.64246	-53.1311
0.63747	-55.0137
0.63248	-56.6485
0.62745	-58.2511
0.62248	-59.7293
0.61748	-61.1748
0.61247	-62.6356
0.60744	-64.2165
0.60245	-65.9437
0.59745	-68.221
0.59247	-69.8525
0.58747	-71.3834
0.58248	-73.6847
0.57746	-75.966
0.57247	-78.5197
0.56747	-81.1963
0.56247	-83.91
0.55746	-86.805
0.55247	-89.8718
0.54746	-93.0028
0.54247	-95.9992
0.53748	-98.8296
0.53248	-101.165
0.52746	-103.003
0.52248	-103.809
0.51746	-103.111
0.51247	-100.535
0.50749	-95.9605
0.50249	-89.477
0.49748	-82.3715
0.49249	-76.0023
0.48749	-70.8657
0.48251	-66.9879
0.47748	-63.9218
0.4725	-61.2668
0.4675	-59.0789
0.46251	-57.333
0.45749	-55.6797
0.45249	-54.1749
0.44748	-52.8384
0.44249	-51.5462
0.43748	-50.3957
0.43252	-49.2289
0.42751	-48.2208
0.42249	-47.3454
0.41751	-46.3982
0.41251	-45.5541
0.4075	-44.8137
0.4025	-44.2083
0.39748	-43.7356
0.39251	-43.2665
0.3875	-42.7998
0.38251	-42.4621
0.3775	-42.0327
0.37251	-41.8637
0.36751	-41.7966
0.36251	-41.6703
0.3575	-41.606
0.35251	-41.6293
0.34749	-42.2914
0.34251	-42.2064
0.33751	-42.3827
0.33252	-42.5851
0.32752	-43.0368
0.32251	-43.3942
0.31751	-43.8469
0.31252	-44.3146
0.30749	-44.8894
0.30253	-45.4888
0.29752	-46.1189
0.29253	-46.877
0.28753	-47.4627
0.28252	-48.3362
0.27755	-49.1222
0.27253	-50.077
0.26755	-50.9265
0.26254	-51.8196
0.25753	-52.8894
0.25253	-53.8538
0.24752	-54.8936
0.24253	-55.8798
0.23753	-56.8999
0.23253	-57.7793
0.22755	-58.7638
0.22255	-59.7609
0.21754	-60.5787
0.21255	-61.5135
0.20754	-62.4736
0.20253	-63.2944
0.19752	-64.0431
0.19252	-64.9376
0.18753	-65.6277
0.18253	-66.2828
0.17754	-66.8288
0.17254	-67.3746
0.16754	-68.0933
0.16254	-68.6671
0.15755	-69.3485
0.15254	-69.6592
0.14754	-70.424
0.14254	-71.5964
0.13755	-72.3179
0.13254	-73.28
0.12757	-74.4151
0.12256	-75.7616
0.11754	-77.2815
0.11255	-78.92
0.10755	-80.5249
0.10254	-82.2425
0.09756	-83.8733
0.09255	-85.4912
0.08756	-86.147
0.08256	-87.8865
0.07754	-91.1926
0.07257	-92.5211
0.06757	-94.135
0.06257	-95.8635
0.05758	-97.5171
0.05257	-99.4997
0.04758	-101.509
0.04254	-103.832
0.03757	-106.276
0.03257	-108.891
0.02757	-111.746
0.02259	-113.074
0.01759	-117.492
0.01257	-122.976
0.00758	-126.795
0.00257	-131.366
0.00758	-98.7239
0.01257	-75.0002
0.01758	-56.0838
0.02259	-40.1268
0.02757	-26.8981
0.03256	-15.4593
0.03756	-5.92142
0.04255	3.30509
0.04756	9.4452

## Sheet: S Figure 4
S Figure 4
Photon Energy (eV) (OCP)	Diffraction Intensity × 10⁻² (OCP)	Diffraction Intensity × 10⁻² (fit) (OCP)	Photon Energy (eV) (1.2 V)	Diffraction Intensity × 10⁻² (1.2 V)	Diffraction Intensity × 10⁻² (fit) (1.2 V)	Photon Energy (eV) (1.6 V)	Diffraction Intensity × 10⁻² (1.6 V)	Diffraction Intensity × 10⁻² (fit) (1.6 V)
848.9	0.00540581	0.00646382	848.9	0.0342628	0.0363033	848.9	0.0642486	0.067086
849.2	0.00578056	0.00825474	849.2	0.0345852	0.0379201	849.2	0.0649757	0.0687778
849.5	0.00822182	0.0111251	849.5	0.0358308	0.0402272	849.5	0.067874	0.0712947
849.8	0.00973963	0.0153255	849.8	0.0383756	0.0431362	849.8	0.0692865	0.0747965
850.1	0.0154779	0.0207871	850.1	0.0406407	0.0462311	850.1	0.0715441	0.079424
850.2	0.0143434	0.0227325	850.2	0.0400671	0.0472141	850.2	0.072929	0.0812433
850.3	0.0199877	0.0245929	850.3	0.0418328	0.048326	850.3	0.0740568	0.0830611
850.4	0.0204202	0.0264891	850.4	0.0457287	0.0498348	850.4	0.0765144	0.0849949
850.5	0.019574	0.0283558	850.5	0.0475817	0.0520684	850.5	0.080399	0.087203
850.6	0.0261843	0.03066	850.6	0.0495114	0.0548475	850.6	0.0825129	0.0896837
850.7	0.0356574	0.0330644	850.7	0.059401	0.0579086	850.7	0.0929692	0.0925115
850.8	0.0395434	0.0356383	850.8	0.060359	0.0604051	850.8	0.0979981	0.0950164
850.9	0.0512533	0.038079	850.9	0.0659924	0.0618856	850.9	0.102498	0.0975051
851	0.0493423	0.0397466	851	0.0683997	0.0622956	851	0.10466	0.0999175
851.1	0.0525486	0.0403299	851.1	0.0660412	0.0615193	851.1	0.105793	0.10168
851.2	0.0475421	0.0397613	851.2	0.061259	0.0595393	851.2	0.105986	0.102853
851.3	0.0368865	0.0375221	851.3	0.0592115	0.0567302	851.3	0.103541	0.103313
851.4	0.0376363	0.0339638	851.4	0.0560885	0.0533826	851.4	0.0962249	0.102268
851.5	0.0355199	0.0295916	851.5	0.0489681	0.0501052	851.5	0.097379	0.100636
851.6	0.0271295	0.0252557	851.6	0.049829	0.0475003	851.6	0.0964792	0.0985608
851.7	0.0232439	0.0213967	851.7	0.0475637	0.0457915	851.7	0.091974	0.0960851
851.8	0.0213834	0.0188592	851.8	0.046082	0.0447097	851.8	0.0916587	0.0928941
851.9	0.0198714	0.0174666	851.9	0.0479002	0.0441297	851.9	0.0864028	0.0901818
852	0.0195877	0.0168682	852	0.045342	0.0439081	852	0.0875331	0.0876264
852.1	0.0191407	0.0166345	852.1	0.0419345	0.0437773	852.1	0.0829493	0.0856243
852.2	0.0174846	0.0164867	852.2	0.0442395	0.0436613	852.2	0.078297	0.0840926
852.3	0.0155646	0.0162421	852.3	0.0428251	0.0435052	852.3	0.0759371	0.0828816
852.4	0.0150015	0.0158635	852.4	0.0427069	0.0432355	852.4	0.0739498	0.0820136
852.5	0.0128486	0.0153555	852.5	0.0397707	0.0428996	852.5	0.0733142	0.0813135
852.6	0.0118628	0.0147325	852.6	0.0411498	0.0424796	852.6	0.0730886	0.0806974
852.7	0.0116359	0.0140345	852.7	0.0391712	0.0419764	852.7	0.0739529	0.0800126
852.8	0.0116243	0.0133174	852.8	0.0394403	0.0413869	852.8	0.0711227	0.0792215
852.9	0.0105635	0.0126352	852.9	0.0383011	0.0407341	852.9	0.0709299	0.0783095
853	0.00975118	0.0120616	853	0.0376557	0.0400315	853	0.0704981	0.0774135
853.1	0.0110472	0.0115138	853.1	0.0382935	0.0393827	853.1	0.0710598	0.0765715
853.2	0.0106067	0.0109848	853.2	0.0383335	0.0387702	853.2	0.068213	0.0756549
853.3	0.0103617	0.0105491	853.3	0.0370946	0.0381746	853.3	0.0685736	0.0747878
853.4	0.00945724	0.0101461	853.4	0.0380047	0.0376808	853.4	0.070173	0.0740632
853.5	0.00896524	0.00976859	853.5	0.0359561	0.0372702	853.5	0.0691109	0.0733925
853.6	0.00870783	0.00947595	853.6	0.0350092	0.036924	853.6	0.0684693	0.0728279
853.7	0.00752747	0.00919274	853.7	0.0360786	0.0366719	853.7	0.0690278	0.0724059
853.8	0.0067012	0.00893528	853.8	0.0343089	0.0364799	853.8	0.0677722	0.0719664
853.9	0.00625967	0.00872447	853.9	0.0353058	0.0363194	853.9	0.0685334	0.0716241
854	0.00696843	0.00853526	854	0.0349968	0.0362122	854	0.0687263	0.0713326
854.1	0.00689653	0.00835795	854.1	0.0337057	0.0361299	854.1	0.0675256	0.0710477
854.2	0.00513868	0.00817884	854.2	0.0333442	0.0360627	854.2	0.0658834	0.0707547
854.3	0.00630571	0.00802772	854.3	0.0338972	0.0359999	854.3	0.0678376	0.0704464
854.4	0.00579566	0.00789702	854.4	0.0339138	0.0359451	854.4	0.0677371	0.0701864
854.5	0.00714019	0.0077868	854.5	0.0336641	0.0358996	854.5	0.0656397	0.0699482
854.6	0.00636702	0.0077029	854.6	0.0330725	0.0358659	854.6	0.0667986	0.0697315
854.7	0.00574548	0.00763204	854.7	0.0334863	0.0358392	854.7	0.0661928	0.0695576
854.8	0.00667946	0.00756378	854.8	0.033495	0.0358211	854.8	0.0663169	0.0693876
854.9	0.00522898	0.00750063	854.9	0.033749	0.0358005	854.9	0.0664286	0.0692168
855	0.00641454	0.007439	855	0.0336768	0.0357793	855	0.0652925	0.0690621
855.1	0.00567467	0.00737351	855.1	0.0344272	0.0357563	855.1	0.0654895	0.0689066
855.6	0.0058094	0.00715993	855.6	0.0340389	0.0356379	855.6	0.064891	0.0683685
856.1	0.00491529	0.00698706	856.1	0.0337855	0.0355526	856.1	0.0651026	0.0680692
856.6	0.00599431	0.00686421	856.6	0.0337948	0.0354794	856.6	0.0639551	0.067864
857.1	0.00425031	0.00678298	857.1	0.0339936	0.0354522	857.1	0.064839	0.0677839
857.6	0.00576756	0.00665755	857.6	0.0335686	0.0354035	857.6	0.0636455	0.0676506
858.1	0.00526956	0.00650969	858.1	0.0347319	0.0353356	858.1	0.0637089	0.067443
858.6	0.00578186	0.00634432	858.6	0.0334602	0.0352632	858.6	0.0649177	0.0672516
859.1	0.00519974	0.00612917	859.1	0.0339323	0.0351634	859.1	0.0656203	0.0669615
859.6	0.00425191	0.00592084	859.6	0.0335076	0.0350558	859.6	0.0642268	0.0666673
860.1	0.00416588	0.00572163	860.1	0.0340038	0.034943	860.1	0.0641628	0.0663927
860.6	0.0036631	0.00554926	860.6	0.0335421	0.0348476	860.6	0.0641909	0.0661697
861.1	0.00422008	0.00536441	861.1	0.0330573	0.0347695	861.1	0.064929	0.0659735

## Sheet: S Figure 5
S Figure 5a							S Figure 5b							S Figure 5c							S Figure 5d
Photon Energy (eV) [1]	Normalized Intensity [1]	Photon Energy (eV) [2]	Normalized Intensity [2]	Photon Energy (eV) [3]	Normalized Intensity [3]		Photon Energy (eV) [1]	Normalized Intensity [1]	Photon Energy (eV) [2]	Normalized Intensity [2]	Photon Energy (eV) [3]	Normalized Intensity [3]		Photon Energy (eV) [1]	Normalized Intensity [1]	Photon Energy (eV) [2]	Normalized Intensity [2]	Photon Energy (eV) [3]	Normalized Intensity [3]		Photon Energy (eV) [1]	Normalized Intensity [1]	Photon Energy (eV) [2]	Normalized Intensity [2]	Photon Energy (eV) [3]	Normalized Intensity [3]
844	0.00906552	844	0.0101619	844	0.010096		844	0.0112648	844	0.0134296	844	0.0127742		844	0.00302178	844	0.00503056	844	0.00470896		844	0.00341034	844	0.00246342	844	0.00405181
844.5	0.00916327	844.5	0.0110673	844.5	0.00661103		844.5	0.0113541	844.5	0.0127213	844.5	0.00915036		844.5	0.00341275	844.5	0.00552057	844.5	0.00436415		844.5	0.00247899	844.5	0.0040338	844.5	0.00343247
845	0.0128741	845	0.0139355	845	0.0111153		845	0.00895769	845	0.00906261	845	0.0082735		845	0.00566355	845	0.00574449	845	0.00656262		845	0.00218893	845	0.00411542	845	0.00351068
845.5	0.0209164	845.5	0.0225531	845.5	0.0203597		845.5	0.00592082	845.5	0.00758133	845.5	0.00720964		845.5	0.00579519	845.5	0.00866758	845.5	0.00847993		845.5	0.00188852	845.5	0.00311462	845.5	0.0038443
846	0.0283147	846	0.033906	846	0.0247112		846	0.0054122	846	0.00636838	846	0.00558682		846	0.0127868	846	0.0131344	846	0.0108755		846	0.00443726	846	0.00421215	846	0.0034833
846.5	0.0447401	846.5	0.0525476	846.5	0.043051		846.5	0.00478908	846.5	0.00691658	846.5	0.00512392		846.5	0.017997	846.5	0.0192468	846.5	0.0192297		846.5	0.00504799	846.5	0.00653216	846.5	0.00394228
847	0.0697236	847	0.0631147	847	0.0821867		847	0.00653345	847	0.00545584	847	0.00777757		847	0.0290724	847	0.0234619	847	0.0348812		847	0.00780828	847	0.00685366	847	0.00751073
847.5	0.182936	847.5	0.16339	847.5	0.0810725		847.5	0.019471	847.5	0.0157825	847.5	0.0108576		847.5	0.0749576	847.5	0.0720086	847.5	0.0340296		847.5	0.0169225	847.5	0.0163755	847.5	0.00781637
847.6	0.187419	847.6	0.186558	847.6	0.167159		847.6	0.0197774	847.6	0.0205534	847.6	0.0220116		847.6	0.0825814	847.6	0.0815067	847.6	0.0732848		847.6	0.0212262	847.6	0.020883	847.6	0.0139818
847.7	0.228949	847.7	0.135625	847.7	0.174454		847.7	0.0230756	847.7	0.0171626	847.7	0.0205107		847.7	0.0963127	847.7	0.0615332	847.7	0.0778213		847.7	0.0247506	847.7	0.015384	847.7	0.0187861
847.8	0.276239	847.8	0.234899	847.8	0.155321		847.8	0.0316141	847.8	0.0280943	847.8	0.0223885		847.8	0.110343	847.8	0.0986129	847.8	0.0673368		847.8	0.0272993	847.8	0.0222881	847.8	0.0153989
847.9	0.290735	847.9	0.1937	847.9	0.189233		847.9	0.038479	847.9	0.025639	847.9	0.0252069		847.9	0.127851	847.9	0.0961113	847.9	0.0798942		847.9	0.0355883	847.9	0.0202826	847.9	0.0186659
848	0.351027	848	0.267931	848	0.305932		848	0.050695	848	0.0419667	848	0.0440147		848	0.160807	848	0.117923	848	0.13033		848	0.0414047	848	0.0302473	848	0.0323481
848.1	0.439371	848.1	0.383442	848.1	0.374147		848.1	0.0658093	848.1	0.0537692	848.1	0.0654837		848.1	0.200584	848.1	0.16552	848.1	0.17497		848.1	0.0481194	848.1	0.0382655	848.1	0.0408518
848.2	0.406967	848.2	0.470821	848.2	0.426792		848.2	0.0684332	848.2	0.0845623	848.2	0.0813942		848.2	0.175858	848.2	0.219854	848.2	0.190591		848.2	0.0445072	848.2	0.0537873	848.2	0.0478297
848.3	0.564628	848.3	0.383829	848.3	0.430354		848.3	0.0976964	848.3	0.0686205	848.3	0.0736552		848.3	0.25078	848.3	0.175297	848.3	0.193371		848.3	0.0653336	848.3	0.0440321	848.3	0.0482017
848.4	0.65371	848.4	0.695005	848.4	0.334251		848.4	0.143624	848.4	0.157886	848.4	0.0656879		848.4	0.305753	848.4	0.322327	848.4	0.14974		848.4	0.0836717	848.4	0.0853895	848.4	0.0368143
848.5	0.928785	848.5	0.430145	848.5	0.598994		848.5	0.213133	848.5	0.0993562	848.5	0.137539		848.5	0.444312	848.5	0.196724	848.5	0.28314		848.5	0.110957	848.5	0.0556687	848.5	0.0692971
848.6	1	848.6	0.66333	848.6	0.556224		848.6	0.254915	848.6	0.17537	848.6	0.138337		848.6	0.49537	848.6	0.335672	848.6	0.268374		848.6	0.138468	848.6	0.0866268	848.6	0.070513
848.7	0.890988	848.7	1	848.7	0.583274		848.7	0.275001	848.7	0.326837	848.7	0.153845		848.7	0.429645	848.7	0.523772	848.7	0.283042		848.7	0.133055	848.7	0.15379	848.7	0.072986
848.8	0.836425	848.8	0.895287	848.8	0.999661		848.8	0.237722	848.8	0.294476	848.8	0.357507		848.8	0.415591	848.8	0.462997	848.8	0.550171		848.8	0.115307	848.8	0.132477	848.8	0.161317
848.9	0.95669	848.9	0.751187	848.9	0.933998		848.9	0.399808	848.9	0.293462	848.9	0.314044		848.9	0.518639	848.9	0.394797	848.9	0.485619		848.9	0.155119	848.9	0.122682	848.9	0.137291
849	0.739681	849	0.696953	849	1		849	0.330831	849	0.318713	849	0.449802		849	0.392171	849	0.365106	849	0.608223		849	0.118457	849	0.115073	849	0.189507
849.1	0.750023	849.1	0.709028	849.1	0.94784		849.1	0.390451	849.1	0.371537	849.1	0.389866		849.1	0.407775	849.1	0.394212	849.1	0.497547		849.1	0.132428	849.1	0.125614	849.1	0.162073
849.2	0.641619	849.2	0.420793	849.2	0.687282		849.2	0.334486	849.2	0.228527	849.2	0.323076		849.2	0.355403	849.2	0.22403	849.2	0.366859		849.2	0.118935	849.2	0.0743776	849.2	0.113237
849.3	0.564625	849.3	0.683234	849.3	0.521164		849.3	0.329861	849.3	0.398978	849.3	0.24797		849.3	0.318804	849.3	0.372139	849.3	0.275607		849.3	0.105038	849.3	0.123011	849.3	0.0884789
849.4	0.581287	849.4	0.373534	849.4	0.667418		849.4	0.374133	849.4	0.231158	849.4	0.371613		849.4	0.323396	849.4	0.201431	849.4	0.374451		849.4	0.115121	849.4	0.0691285	849.4	0.124423
849.5	0.49194	849.5	0.536952	849.5	0.595935		849.5	0.355661	849.5	0.376741	849.5	0.353553		849.5	0.292087	849.5	0.290347	849.5	0.323603		849.5	0.0973403	849.5	0.10928	849.5	0.113401
849.6	0.453468	849.6	0.429684	849.6	0.3827		849.6	0.334442	849.6	0.314653	849.6	0.226431		849.6	0.251588	849.6	0.245412	849.6	0.206931		849.6	0.0912722	849.6	0.0821479	849.6	0.0740404
849.7	0.38176	849.7	0.43218	849.7	0.582841		849.7	0.283997	849.7	0.334539	849.7	0.364631		849.7	0.218022	849.7	0.256671	849.7	0.324956		849.7	0.0820247	849.7	0.0850686	849.7	0.118803
849.8	0.48866	849.8	0.458853	849.8	0.472278		849.8	0.34487	849.8	0.347568	849.8	0.300098		849.8	0.272341	849.8	0.261044	849.8	0.261238		849.8	0.0926608	849.8	0.0903235	849.8	0.0951303
849.9	0.49001	849.9	0.363896	849.9	0.300778		849.9	0.34628	849.9	0.246929	849.9	0.185415		849.9	0.271204	849.9	0.203022	849.9	0.163763		849.9	0.0904416	849.9	0.0679615	849.9	0.0602847
850	0.352125	850	0.41549	850	0.267648		850	0.221795	850	0.271008	850	0.150667		850	0.193685	850	0.214493	850	0.148557		850	0.0615616	850	0.072296	850	0.0528692
850.1	0.308713	850.1	0.342617	850.1	0.471407		850.1	0.189667	850.1	0.216628	850.1	0.255885		850.1	0.171013	850.1	0.183824	850.1	0.259219		850.1	0.0551461	850.1	0.0608171	850.1	0.0788785
850.2	0.281969	850.2	0.273315	850.2	0.304062		850.2	0.170876	850.2	0.167612	850.2	0.152966		850.2	0.146046	850.2	0.149247	850.2	0.161048		850.2	0.048012	850.2	0.0466538	850.2	0.0505502
850.3	0.300904	850.3	0.333429	850.3	0.304541		850.3	0.185103	850.3	0.198214	850.3	0.147929		850.3	0.173699	850.3	0.182118	850.3	0.157406		850.3	0.0543074	850.3	0.0577391	850.3	0.0525391
850.4	0.348689	850.4	0.306528	850.4	0.38533		850.4	0.209598	850.4	0.183074	850.4	0.192834		850.4	0.199849	850.4	0.16509	850.4	0.1953		850.4	0.0631059	850.4	0.0497304	850.4	0.0628135
850.5	0.279394	850.5	0.309299	850.5	0.385606		850.5	0.159202	850.5	0.188275	850.5	0.190077		850.5	0.153463	850.5	0.161041	850.5	0.202265		850.5	0.0483862	850.5	0.0509676	850.5	0.0641958
850.6	0.235689	850.6	0.281227	850.6	0.246111		850.6	0.129623	850.6	0.168775	850.6	0.116566		850.6	0.12818	850.6	0.157462	850.6	0.127265		850.6	0.0399544	850.6	0.0475943	850.6	0.0406112
850.7	0.248546	850.7	0.274765	850.7	0.35368		850.7	0.142878	850.7	0.161764	850.7	0.164731		850.7	0.135357	850.7	0.153197	850.7	0.186627		850.7	0.0408603	850.7	0.0452264	850.7	0.0590598
850.8	0.213462	850.8	0.290467	850.8	0.35971		850.8	0.124912	850.8	0.170015	850.8	0.16895		850.8	0.115058	850.8	0.158671	850.8	0.178056		850.8	0.0355367	850.8	0.0478042	850.8	0.056006
850.9	0.238601	850.9	0.275466	850.9	0.224017		850.9	0.13701	850.9	0.17316	850.9	0.105191		850.9	0.131177	850.9	0.153279	850.9	0.11599		850.9	0.0391711	850.9	0.0477841	850.9	0.03839
851	0.232698	851	0.199384	851	0.254619		851	0.135837	851	0.128288	851	0.126152		851	0.124493	851	0.120206	851	0.131615		851	0.0378247	851	0.0348573	851	0.041984
851.1	0.184125	851.1	0.241575	851.1	0.318468		851.1	0.11161	851.1	0.145174	851.1	0.146895		851.1	0.100254	851.1	0.136894	851.1	0.16699		851.1	0.0343209	851.1	0.040999	851.1	0.0539094
851.2	0.184905	851.2	0.239353	851.2	0.241133		851.2	0.121889	851.2	0.143014	851.2	0.110851		851.2	0.0968635	851.2	0.128465	851.2	0.123278		851.2	0.0324909	851.2	0.0371558	851.2	0.0394731
851.3	0.186028	851.3	0.231891	851.3	0.252362		851.3	0.126212	851.3	0.154511	851.3	0.126145		851.3	0.105442	851.3	0.12568	851.3	0.133269		851.3	0.0337846	851.3	0.0393572	851.3	0.0425316
851.4	0.190706	851.4	0.194943	851.4	0.258519		851.4	0.128981	851.4	0.132867	851.4	0.138099		851.4	0.105449	851.4	0.103644	851.4	0.140182		851.4	0.0340556	851.4	0.0317748	851.4	0.0451615
851.5	0.179447	851.5	0.157256	851.5	0.237675		851.5	0.129803	851.5	0.108375	851.5	0.1265		851.5	0.102897	851.5	0.0939335	851.5	0.122619		851.5	0.0332841	851.5	0.027548	851.5	0.0434098
851.6	0.184036	851.6	0.202542	851.6	0.229475		851.6	0.124226	851.6	0.141884	851.6	0.115069		851.6	0.0985874	851.6	0.111155	851.6	0.114881		851.6	0.0324082	851.6	0.0375682	851.6	0.038065
851.7	0.158983	851.7	0.135492	851.7	0.266237		851.7	0.105277	851.7	0.0921847	851.7	0.138341		851.7	0.0832595	851.7	0.0707156	851.7	0.142447		851.7	0.0252712	851.7	0.0228129	851.7	0.0451993
851.8	0.157874	851.8	0.177611	851.8	0.257849		851.8	0.112145	851.8	0.124848	851.8	0.136686		851.8	0.0856141	851.8	0.100021	851.8	0.139692		851.8	0.0301208	851.8	0.0310626	851.8	0.045459
851.9	0.215591	851.9	0.184531	851.9	0.174807		851.9	0.150991	851.9	0.136545	851.9	0.0934479		851.9	0.118081	851.9	0.103874	851.9	0.0877913		851.9	0.0357757	851.9	0.031295	851.9	0.0284008
852	0.200483	852	0.146747	852	0.136266		852	0.131046	852	0.0980448	852	0.0749204		852	0.111083	852	0.0795222	852	0.0731541		852	0.0354967	852	0.0279337	852	0.0269015
852.1	0.140558	852.1	0.174984	852.1	0.250984		852.1	0.0978192	852.1	0.128421	852.1	0.131146		852.1	0.0788083	852.1	0.0966194	852.1	0.129225		852.1	0.0214101	852.1	0.0285465	852.1	0.0397899
852.2	0.145938	852.2	0.150068	852.2	0.130603		852.2	0.104631	852.2	0.104846	852.2	0.0704457		852.2	0.0794585	852.2	0.0799292	852.2	0.0653796		852.2	0.0230772	852.2	0.0278307	852.2	0.0253892
852.3	0.144666	852.3	0.111297	852.3	0.128212		852.3	0.0966169	852.3	0.0834178	852.3	0.0689548		852.3	0.0793817	852.3	0.0616466	852.3	0.0701024		852.3	0.0248521	852.3	0.0201921	852.3	0.022856
852.4	0.148303	852.4	0.110534	852.4	0.217856		852.4	0.102419	852.4	0.0775354	852.4	0.113084		852.4	0.0805292	852.4	0.0608245	852.4	0.116739		852.4	0.0225486	852.4	0.0210827	852.4	0.0395909
852.5	0.12521	852.5	0.12837	852.5	0.121113		852.5	0.0821845	852.5	0.087969	852.5	0.0642699		852.5	0.0683477	852.5	0.0731834	852.5	0.0619594		852.5	0.0228306	852.5	0.0214045	852.5	0.0217094
852.6	0.130997	852.6	0.133043	852.6	0.151132		852.6	0.08791	852.6	0.0883401	852.6	0.0761657		852.6	0.067648	852.6	0.0711009	852.6	0.0802662		852.6	0.0237487	852.6	0.02392	852.6	0.0251004
852.7	0.130981	852.7	0.111622	852.7	0.170513		852.7	0.093899	852.7	0.0793513	852.7	0.0858089		852.7	0.0712637	852.7	0.0632527	852.7	0.0901296		852.7	0.023214	852.7	0.0212573	852.7	0.0282248
852.8	0.128381	852.8	0.158049	852.8	0.157513		852.8	0.0894246	852.8	0.115253	852.8	0.0868905		852.8	0.0730873	852.8	0.079429	852.8	0.0854022		852.8	0.0226502	852.8	0.0253879	852.8	0.024944
852.9	0.130495	852.9	0.142598	852.9	0.120349		852.9	0.0908413	852.9	0.104194	852.9	0.0639652		852.9	0.0752927	852.9	0.0833215	852.9	0.0622909		852.9	0.024098	852.9	0.0265531	852.9	0.0238397
853	0.114958	853	0.113609	853	0.190227		853	0.0767356	853	0.0789574	853	0.107687		853	0.0583132	853	0.0603535	853	0.108175		853	0.019164	853	0.0234951	853	0.0355294
853.1	0.160646	853.1	0.141048	853.1	0.129924		853.1	0.107409	853.1	0.104864	853.1	0.0644793		853.1	0.0844259	853.1	0.0809057	853.1	0.0647947		853.1	0.025486	853.1	0.0247885	853.1	0.0241523
853.2	0.110964	853.2	0.107298	853.2	0.163264		853.2	0.0726784	853.2	0.0814249	853.2	0.0850839		853.2	0.0559149	853.2	0.0631757	853.2	0.084745		853.2	0.0180726	853.2	0.0196496	853.2	0.0266235
853.3	0.117842	853.3	0.0938839	853.3	0.191037		853.3	0.0858717	853.3	0.0705086	853.3	0.102239		853.3	0.0659832	853.3	0.0519748	853.3	0.103809		853.3	0.0205758	853.3	0.0191687	853.3	0.0326528
853.4	0.138602	853.4	0.112227	853.4	0.120514		853.4	0.10408	853.4	0.0810276	853.4	0.0641708		853.4	0.0738859	853.4	0.0605398	853.4	0.0650368		853.4	0.0229261	853.4	0.0226487	853.4	0.0222537
853.5	0.100726	853.5	0.129891	853.5	0.181545		853.5	0.0703722	853.5	0.0931821	853.5	0.0943572		853.5	0.0545267	853.5	0.069752	853.5	0.0932105		853.5	0.0191874	853.5	0.0216915	853.5	0.0295822
853.6	0.09545	853.6	0.12203	853.6	0.17346		853.6	0.0688564	853.6	0.0890695	853.6	0.0890702		853.6	0.0490194	853.6	0.0676775	853.6	0.0900932		853.6	0.0170415	853.6	0.02419	853.6	0.031837
853.7	0.128427	853.7	0.106683	853.7	0.17804		853.7	0.0920119	853.7	0.0815607	853.7	0.0917225		853.7	0.0736052	853.7	0.0562359	853.7	0.0943945		853.7	0.0236754	853.7	0.0209873	853.7	0.0308476
853.8	0.100967	853.8	0.0929838	853.8	0.092419		853.8	0.0714462	853.8	0.0674018	853.8	0.0485594		853.8	0.0517466	853.8	0.0469432	853.8	0.0464899		853.8	0.016615	853.8	0.0156595	853.8	0.0151418
853.9	0.118513	853.9	0.1145	853.9	0.180997		853.9	0.0845932	853.9	0.0824218	853.9	0.0980619		853.9	0.0653411	853.9	0.0654294	853.9	0.0940418		853.9	0.0212419	853.9	0.0178395	853.9	0.0333393
854	0.101381	854	0.11351	854	0.134662		854	0.0721665	854	0.0831729	854	0.0723676		854	0.0563625	854	0.0633775	854	0.0771651		854	0.0186728	854	0.0200649	854	0.0246272
854.4	0.0917872	854.4	0.112205	854.5	0.12626		854.4	0.0624565	854.4	0.0762645	854.5	0.0654402		854.4	0.0464954	854.4	0.0592684	854.5	0.0637283		854.4	0.0177375	854.4	0.0187666	854.5	0.0206577
855	0.0982051	855	0.105678	855	0.0889465		855	0.0574675	855	0.0643617	855	0.0471397		855	0.0506177	855	0.0520906	855	0.048568		855	0.0156607	855	0.0175929	855	0.0174417
855.5	0.0976428	855.5	0.101678	855.5	0.182042		855.5	0.0596108	855.5	0.062783	855.5	0.0797831		855.5	0.0556775	855.5	0.0510889	855.5	0.0942451		855.5	0.0165822	855.5	0.0175161	855.5	0.0300503
856	0.0991516	856	0.133724	856	0.107702		856	0.0582709	856	0.079055	856	0.0503554		856	0.0538477	856	0.0637991	856	0.0557311		856	0.0157035	856	0.0205415	856	0.0163517
856.5	0.0938592	856.5	0.104924	856.5	0.182684		856.5	0.0566567	856.5	0.0712786	856.5	0.0825564		856.5	0.0478392	856.5	0.0540169	856.5	0.0970081		856.5	0.0141732	856.5	0.0166628	856.5	0.0292467
857	0.0907337	857	0.109778	857	0.163312		857	0.0522765	857	0.0687959	857	0.0754211		857	0.0454369	857	0.057035	857	0.0838654		857	0.0144479	857	0.0167644	857	0.0259256
857.5	0.086619	857.5	0.0781051	857.5	0.118944		857.5	0.0565351	857.5	0.0462886	857.5	0.0563671		857.5	0.0504481	857.5	0.0396262	857.5	0.0635113		857.5	0.0132502	857.5	0.014131	857.5	0.018264
858	0.0779654	858	0.0757688	858	0.0774697		858	0.0494969	858	0.0474751	858	0.0395722		858	0.0389483	858	0.0425196	858	0.0419184		858	0.0128276	858	0.0137395	858	0.014923
858.5	0.108423	858.5	0.0544527	858.5	0.135245		858.5	0.0704279	858.5	0.0363596	858.5	0.0637551		858.5	0.0591359	858.5	0.0305415	858.5	0.0715653		858.5	0.0176069	858.5	0.00970729	858.5	0.020837
859	0.0802674	859	0.0907482	859	0.137074		859	0.0503709	859	0.0594693	859	0.0660687		859	0.0454799	859	0.0507672	859	0.0720326		859	0.0135016	859	0.013867	859	0.0247808
859.5	0.0997245	859.5	0.0934585	859.5	0.0741224		859.5	0.0572831	859.5	0.059218	859.5	0.035535		859.5	0.048328	859.5	0.0495633	859.5	0.0382076		859.5	0.0171157	859.5	0.0132972	859.5	0.0114519
860	0.0776398	860	0.0955256	860	0.075154		860	0.0487246	860	0.057221	860	0.0365207		860	0.0412682	860	0.0472138	860	0.0432159		860	0.0136629	860	0.015339	860	0.0117261
860.5	0.0752494	860.5	0.100701	860.5	0.109209		860.5	0.0487954	860.5	0.0575802	860.5	0.0494734		860.5	0.0407244	860.5	0.0525424	860.5	0.0543848		860.5	0.012756	860.5	0.0140001	860.5	0.0179642
861	0.06782	861	0.064996	861	0.131038		861	0.0419022	861	0.0369561	861	0.0586645		861	0.0380335	861	0.0360276	861	0.0681827		861	0.00987022	861	0.0100307	861	0.0196524
861.5	0.0891174	861.5	0.089504	861.5	0.0695861		861.5	0.0550581	861.5	0.0586132	861.5	0.0343028		861.5	0.0496718	861.5	0.0514517	861.5	0.0403684		861.5	0.0137757	861.5	0.0150502	861.5	0.0131679
862	0.0664571	862	0.0640751	862	0.0746113		862	0.0386282	862	0.0382919	862	0.0321907		862	0.0358964	862	0.0300534	862	0.0405518		862	0.0104578	862	0.0127808	862	0.0135255
862.5	0.0661376	862.5	0.093804	862.5	0.127408		862.5	0.0405772	862.5	0.0535063	862.5	0.0552343		862.5	0.0341984	862.5	0.0479697	862.5	0.0667137		862.5	0.0105997	862.5	0.0156406	862.5	0.0215084
863	0.0592151	863	0.083242	863	0.0689549		863	0.0330242	863	0.050224	863	0.0326041		863	0.0303626	863	0.0394945	863	0.0341952		863	0.011366	863	0.0141718	863	0.0104978
863.5	0.060863	863.5	0.0766372	863.5	0.0633102		863.5	0.0359641	863.5	0.0469102	863.5	0.0292358		863.5	0.0343479	863.5	0.0388792	863.5	0.0309405		863.5	0.00983503	863.5	0.0137541	863.5	0.00957936
864	0.0771055	864	0.0726431	864	0.0598055		864	0.0448272	864	0.0400194	864	0.0280272		864	0.0405514	864	0.039568	864	0.0315968		864	0.0117752	864	0.0117304	864	0.010179
864.5	0.060837	864.5	0.080887	864.5	0.0855653		864.5	0.0310723	864.5	0.042223	864.5	0.0364562		864.5	0.0316781	864.5	0.0417785	864.5	0.0445361		864.5	0.00985164	864.5	0.0136591	864.5	0.0149717
865	0.0583531	865	0.0679697	865	0.0768066		865	0.0276577	865	0.0317916	865	0.0277977		865	0.0307508	865	0.0352041	865	0.0380997		865	0.00977596	865	0.00996379	865	0.0124676
865.5	0.129176	865.5	0.102487	865.5	0.136847		865.5	0.0482718	865.5	0.037032	865.5	0.0456584		865.5	0.0598029	865.5	0.0509743	865.5	0.0679656		865.5	0.0152348	865.5	0.0146227	865.5	0.0181221
866	0.177886	866	0.174111	866	0.22281		866	0.0614296	866	0.0643965	866	0.0664171		866	0.0841378	866	0.0910132	866	0.106583		866	0.0250598	866	0.0240578	866	0.0313769
866.5	0.221324	866.5	0.237205	866.5	0.33212		866.5	0.0948488	866.5	0.0995066	866.5	0.114063		866.5	0.107432	866.5	0.122475	866.5	0.160222		866.5	0.0306768	866.5	0.0351442	866.5	0.0456931
867	0.152778	867	0.238651	867	0.181725		867	0.0665743	867	0.107846	867	0.0706929		867	0.0742237	867	0.126333	867	0.0916258		867	0.021829	867	0.031517	867	0.0266266
867.1	0.197035	867.1	0.204607	867.1	0.318263		867.1	0.0859869	867.1	0.0978201	867.1	0.123704		867.1	0.105726	867.1	0.100016	867.1	0.168273		867.1	0.0300372	867.1	0.029938	867.1	0.0483632
867.2	0.22329	867.2	0.227061	867.2	0.235103		867.2	0.103488	867.2	0.113681	867.2	0.0928798		867.2	0.11111	867.2	0.12395	867.2	0.114669		867.2	0.032821	867.2	0.0356936	867.2	0.0357864
867.3	0.16425	867.3	0.227463	867.3	0.30577		867.3	0.0711848	867.3	0.110636	867.3	0.121808		867.3	0.0894043	867.3	0.118769	867.3	0.155641		867.3	0.0257136	867.3	0.0328342	867.3	0.0483818
867.4	0.174029	867.4	0.190762	867.4	0.312922		867.4	0.075192	867.4	0.0985392	867.4	0.124416		867.4	0.0816645	867.4	0.0969005	867.4	0.161786		867.4	0.0246336	867.4	0.0296076	867.4	0.0492034
867.5	0.20753	867.5	0.197693	867.5	0.278393		867.5	0.0950895	867.5	0.0918916	867.5	0.114491		867.5	0.10624	867.5	0.103275	867.5	0.140865		867.5	0.0307021	867.5	0.030902	867.5	0.039231
867.6	0.215604	867.6	0.226861	867.6	0.208905		867.6	0.101417	867.6	0.110354	867.6	0.0883307		867.6	0.111748	867.6	0.109044	867.6	0.10527		867.6	0.0308472	867.6	0.0377668	867.6	0.0321221
867.7	0.172606	867.7	0.218548	867.7	0.237757		867.7	0.084403	867.7	0.108496	867.7	0.104003		867.7	0.0956374	867.7	0.111668	867.7	0.120807		867.7	0.0258995	867.7	0.0332765	867.7	0.0360213
867.8	0.201279	867.8	0.212928	867.8	0.200288		867.8	0.10757	867.8	0.103501	867.8	0.0913069		867.8	0.10909	867.8	0.111315	867.8	0.104919		867.8	0.0303156	867.8	0.0330712	867.8	0.0326071
867.9	0.197578	867.9	0.182501	867.9	0.197026		867.9	0.100061	867.9	0.10161	867.9	0.0841785		867.9	0.103063	867.9	0.0960843	867.9	0.103879		867.9	0.028951	867.9	0.0304331	867.9	0.0339121
868	0.163188	868	0.201219	868	0.146015		868	0.0799123	868	0.109085	868	0.0627582		868	0.0822507	868	0.107014	868	0.0786616		868	0.0259268	868	0.0344088	868	0.02411
868.1	0.141552	868.1	0.189621	868.1	0.181583		868.1	0.0738545	868.1	0.101706	868.1	0.0754731		868.1	0.0777833	868.1	0.101851	868.1	0.0938597		868.1	0.0194049	868.1	0.0275359	868.1	0.0287365
868.2	0.17276	868.2	0.186675	868.2	0.278795		868.2	0.0826546	868.2	0.11103	868.2	0.124136		868.2	0.0859644	868.2	0.1005	868.2	0.149961		868.2	0.0230364	868.2	0.033606	868.2	0.0424925
868.3	0.196963	868.3	0.201143	868.3	0.258644		868.3	0.0994463	868.3	0.107502	868.3	0.111852		868.3	0.108813	868.3	0.101988	868.3	0.12914		868.3	0.0312111	868.3	0.0320446	868.3	0.0394505
868.4	0.140465	868.4	0.188599	868.4	0.164387		868.4	0.0740965	868.4	0.100952	868.4	0.0722426		868.4	0.0716167	868.4	0.0987006	868.4	0.0822394		868.4	0.0219484	868.4	0.0285043	868.4	0.0262509
868.5	0.163725	868.5	0.180742	868.5	0.198948		868.5	0.0859955	868.5	0.100352	868.5	0.0932107		868.5	0.0822692	868.5	0.0998354	868.5	0.108783		868.5	0.0259499	868.5	0.0303418	868.5	0.0325049
868.6	0.138758	868.6	0.135465	868.6	0.139494		868.6	0.0731672	868.6	0.0703549	868.6	0.0622762		868.6	0.0725505	868.6	0.0726439	868.6	0.0705817		868.6	0.02056	868.6	0.0203505	868.6	0.0252519
868.7	0.246105	868.7	0.182734	868.7	0.199777		868.7	0.12597	868.7	0.0996456	868.7	0.0845426		868.7	0.116704	868.7	0.0998186	868.7	0.1037		868.7	0.0355509	868.7	0.0278183	868.7	0.0305356
868.8	0.174103	868.8	0.15518	868.8	0.225854		868.8	0.0900159	868.8	0.0794908	868.8	0.0970249		868.8	0.0843902	868.8	0.080404	868.8	0.113362		868.8	0.0269143	868.8	0.0261397	868.8	0.0341855
868.9	0.12846	868.9	0.18017	868.9	0.136719		868.9	0.0599774	868.9	0.0917374	868.9	0.0609994		868.9	0.066405	868.9	0.0967688	868.9	0.0725382		868.9	0.0188183	868.9	0.0268587	868.9	0.0221013
869	0.146645	869	0.19097	869	0.13869		869	0.0762538	869	0.0987796	869	0.0604748		869	0.071532	869	0.0968147	869	0.0753863		869	0.0219323	869	0.0295386	869	0.0219078
869.1	0.124851	869.1	0.172108	869.1	0.242185		869.1	0.0605022	869.1	0.0940336	869.1	0.101075		869.1	0.0669514	869.1	0.0939697	869.1	0.112862		869.1	0.0181694	869.1	0.0245437	869.1	0.0331683
869.2	0.126713	869.2	0.149102	869.2	0.2436		869.2	0.0618189	869.2	0.0716908	869.2	0.1046		869.2	0.0686502	869.2	0.0769494	869.2	0.126431		869.2	0.0189425	869.2	0.0233731	869.2	0.0398636
869.3	0.149859	869.3	0.178071	869.3	0.229156		869.3	0.0694606	869.3	0.0899401	869.3	0.100253		869.3	0.0767852	869.3	0.0915996	869.3	0.118491		869.3	0.0211432	869.3	0.0260227	869.3	0.034282
869.4	0.183068	869.4	0.177157	869.4	0.175898		869.4	0.0877759	869.4	0.0855407	869.4	0.0729125		869.4	0.0898977	869.4	0.0910753	869.4	0.0948955		869.4	0.0255671	869.4	0.0264548	869.4	0.0268621
869.5	0.114755	869.5	0.167121	869.5	0.132358		869.5	0.0549691	869.5	0.0871806	869.5	0.0572431		869.5	0.0579648	869.5	0.0919347	869.5	0.0675042		869.5	0.0188334	869.5	0.030328	869.5	0.0199581
869.6	0.121231	869.6	0.171739	869.6	0.253061		869.6	0.0568984	869.6	0.0857425	869.6	0.102905		869.6	0.062673	869.6	0.092067	869.6	0.136673		869.6	0.0191152	869.6	0.0288383	869.6	0.036166
869.7	0.129844	869.7	0.157965	869.7	0.140312		869.7	0.0655093	869.7	0.0836497	869.7	0.054114		869.7	0.0680178	869.7	0.0857701	869.7	0.0678415		869.7	0.0223438	869.7	0.0285043	869.7	0.0217287
869.8	0.128374	869.8	0.166241	869.8	0.185579		869.8	0.0651166	869.8	0.0864403	869.8	0.0736756		869.8	0.0701991	869.8	0.0850491	869.8	0.0924739		869.8	0.0190305	869.8	0.0267623	869.8	0.0300438
869.9	0.114059	869.9	0.132875	869.9	0.132599		869.9	0.0563988	869.9	0.0697271	869.9	0.0531973		869.9	0.0550921	869.9	0.069671	869.9	0.0673321		869.9	0.0172624	869.9	0.0244095	869.9	0.021248
870	0.12139	870	0.161965	870	0.168825		870	0.0614868	870	0.0865326	870	0.0685412		870	0.0637518	870	0.0875095	870	0.0905469		870	0.0204144	870	0.0252453	870	0.026934
870.1	0.124282	870.1	0.126381	870.1	0.223159		870.1	0.0598295	870.1	0.0646751	870.1	0.0899362		870.1	0.0624468	870.1	0.0653805	870.1	0.115809		870.1	0.0190275	870.1	0.0202469	870.1	0.035354
870.2	0.117664	870.2	0.162168	870.2	0.150107		870.2	0.0569458	870.2	0.0855195	870.2	0.0627517		870.2	0.0622741	870.2	0.0857559	870.2	0.073982		870.2	0.0164128	870.2	0.0271583	870.2	0.0232998
870.3	0.128217	870.3	0.149076	870.3	0.127009		870.3	0.0600014	870.3	0.0784765	870.3	0.0530334		870.3	0.0625483	870.3	0.0784242	870.3	0.0653244		870.3	0.019727	870.3	0.0234913	870.3	0.0209993
870.4	0.124364	870.4	0.161136	870.4	0.131916		870.4	0.0605986	870.4	0.083776	870.4	0.0549527		870.4	0.0667702	870.4	0.0847049	870.4	0.0665814		870.4	0.0189818	870.4	0.0271377	870.4	0.0200511
870.5	0.13682	870.5	0.138153	870.5	0.219323		870.5	0.0604859	870.5	0.0722099	870.5	0.093002		870.5	0.0660846	870.5	0.0714308	870.5	0.113118		870.5	0.0195767	870.5	0.0187754	870.5	0.0320069
870.6	0.109222	870.6	0.102987	870.6	0.132697		870.6	0.0556854	870.6	0.0500184	870.6	0.0520867		870.6	0.056575	870.6	0.0524052	870.6	0.0615168		870.6	0.0157699	870.6	0.014655	870.6	0.0203257
870.7	0.151231	870.7	0.151028	870.7	0.176002		870.7	0.0722894	870.7	0.0747927	870.7	0.0774832		870.7	0.0842725	870.7	0.0771745	870.7	0.0892439		870.7	0.0228924	870.7	0.0246361	870.7	0.0268061
870.8	0.112288	870.8	0.143685	870.8	0.143034		870.8	0.0565219	870.8	0.0677152	870.8	0.0554825		870.8	0.0549165	870.8	0.0716109	870.8	0.0703582		870.8	0.0188134	870.8	0.0241289	870.8	0.0215482
870.9	0.100649	870.9	0.157567	870.9	0.170884		870.9	0.0534229	870.9	0.0730689	870.9	0.0749802		870.9	0.0531492	870.9	0.0811397	870.9	0.0873272		870.9	0.0164779	870.9	0.0297464	870.9	0.0273205
871	0.102274	871	0.145394	871	0.130665		871	0.0479619	871	0.0758002	871	0.0523027		871	0.0492635	871	0.0773945	871	0.0656136		871	0.0137961	871	0.0275063	871	0.0216466
871.4	0.164026	871.4	0.117687	871.5	0.127045		871.4	0.0862936	871.4	0.0572334	871.5	0.0538552		871.4	0.0820325	871.4	0.0592619	871.5	0.0655868		871.4	0.0243081	871.4	0.0168752	871.5	0.0187166
872	0.106942	872	0.132352	872	0.164776		872	0.0514347	872	0.0667812	872	0.0618086		872	0.0541125	872	0.0647961	872	0.0818764		872	0.0163057	872	0.0211624	872	0.0260924
872.5	0.105692	872.5	0.0999015	872.5	0.122234		872.5	0.0512477	872.5	0.0471969	872.5	0.0488582		872.5	0.0544761	872.5	0.0556364	872.5	0.0593955		872.5	0.0158262	872.5	0.0165015	872.5	0.0181391
873	0.146247	873	0.0774201	873	0.188831		873	0.0702655	873	0.0368045	873	0.0694784		873	0.0789408	873	0.0396744	873	0.0946896		873	0.0240141	873	0.0108605	873	0.0274081
873.5	0.149371	873.5	0.139753	873.5	0.143102		873.5	0.071334	873.5	0.0702897	873.5	0.0552055		873.5	0.077479	873.5	0.0730321	873.5	0.078499		873.5	0.0208407	873.5	0.0247896	873.5	0.0233537
874	0.104397	874	0.131476	874	0.136029		874	0.0567764	874	0.0629749	874	0.0521518		874	0.0571678	874	0.0657438	874	0.0685869		874	0.0149154	874	0.0190738	874	0.0206853
874.5	0.133841	874.5	0.0739482	874.5	0.121654		874.5	0.0709582	874.5	0.0382104	874.5	0.0540031		874.5	0.0715296	874.5	0.0374148	874.5	0.0619269		874.5	0.0195313	874.5	0.0127136	874.5	0.0208217
875	0.140482	875	0.13922	875	0.152665		875	0.0699361	875	0.0700419	875	0.0620379		875	0.0785155	875	0.071698	875	0.077016		875	0.0214412	875	0.0244361	875	0.024484
875.5	0.08408	875.5	0.0980601	875.5	0.112971		875.5	0.0424389	875.5	0.0497046	875.5	0.046608		875.5	0.0428881	875.5	0.0568271	875.5	0.0552124		875.5	0.0140953	875.5	0.0176475	875.5	0.0169242
876	0.107716	876	0.111645	876	0.111627		876	0.0520531	876	0.0605269	876	0.0451568		876	0.0549883	876	0.0526268	876	0.0589138		876	0.0184058	876	0.0194373	876	0.0201573
876.5	0.082919	876.5	0.132115	876.5	0.216167		876.5	0.0447077	876.5	0.0656	876.5	0.0853878		876.5	0.0419113	876.5	0.0685245	876.5	0.109937		876.5	0.0163982	876.5	0.0212309	876.5	0.0341264
877	0.100408	877	0.104498	877	0.211574		877	0.0532318	877	0.0538849	877	0.082102		877	0.0522019	877	0.0528611	877	0.106869		877	0.0181958	877	0.0196979	877	0.03405
877.5	0.0968077	877.5	0.121703	877.5	0.137643		877.5	0.0511831	877.5	0.0682071	877.5	0.0545761		877.5	0.0486378	877.5	0.0613382	877.5	0.0674776		877.5	0.0181037	877.5	0.0216092	877.5	0.0244841
878	0.0919468	878	0.112589	878	0.109728		878	0.0483215	878	0.062786	878	0.0432935		878	0.048404	878	0.0602859	878	0.0543713		878	0.017553	878	0.0212784	878	0.019885
878.5	0.12457	878.5	0.128777	878.5	0.1087		878.5	0.072777	878.5	0.0704491	878.5	0.0452516		878.5	0.0635482	878.5	0.0709351	878.5	0.0542273		878.5	0.0216766	878.5	0.0245612	878.5	0.0205026
879	0.087125	879	0.0810767	879	0.19336		879	0.045819	879	0.0428393	879	0.077391		879	0.0445403	879	0.042661	879	0.0920388		879	0.0179881	879	0.0162718	879	0.0343485

## Sheet: S Figure 6
S Figure 6a									S Figure 6b									S Figure 6c									S Figure 6d									S Figure 6e
Photon Energy (eV) (Pristine)	Diffraction Intensity $\times$ 10$^{5}$ (Pristine)	Photon Energy (eV) (OCP)	Diffraction Intensity $\times$ 10$^{5}$ (OCP)	Photon Energy (eV) (1.2 V)	Diffraction Intensity $\times$ 10$^{5}$ (1.2 V)	Photon Energy (eV) (1.6 V)	Diffraction Intensity $\times$ 10$^{5}$ (1.6 V)		Photon Energy (eV) (Pristine)	Diffraction Intensity $\times$ 10$^{5}$ (Pristine)	Photon Energy (eV) (OCP)	Diffraction Intensity $\times$ 10$^{5}$ (OCP)	Photon Energy (eV) (1.2 V)	Diffraction Intensity $\times$ 10$^{5}$ (1.2 V)	Photon Energy (eV) (1.6 V)	Diffraction Intensity $\times$ 10$^{5}$ (1.6 V)		Photon Energy (eV) (Pristine)	Diffraction Intensity $\times$ 10$^{5}$ (Pristine)	Photon Energy (eV) (OCP)	Diffraction Intensity $\times$ 10$^{5}$ (OCP)	Photon Energy (eV) (1.2 V)	Diffraction Intensity $\times$ 10$^{5}$ (1.2 V)	Photon Energy (eV) (1.6 V)	Diffraction Intensity $\times$ 10$^{5}$ (1.6 V)		Photon Energy (eV) (Pristine)	Diffraction Intensity $\times$ 10$^{5}$ (Pristine)	Photon Energy (eV) (OCP)	Diffraction Intensity $\times$ 10$^{5}$ (OCP)	Photon Energy (eV) (1.2 V)	Diffraction Intensity $\times$ 10$^{5}$ (1.2 V)	Photon Energy (eV) (1.6 V)	Diffraction Intensity $\times$ 10$^{5}$ (1.6 V)		Photon Energy (eV) (Pristine)	Diffraction Intensity $\times$ 10$^{5}$ (Pristine)	Photon Energy (eV) (OCP)	Diffraction Intensity $\times$ 10$^{5}$ (OCP)	Photon Energy (eV) (1.2 V)	Diffraction Intensity $\times$ 10$^{5}$ (1.2 V)	Photon Energy (eV) (1.6 V)	Diffraction Intensity $\times$ 10$^{5}$ (1.6 V)
846	0.0373223	845	0.0455579	845	0.0469864	845	0.0484894		846	0.0493235	845	0.0227918	845	0.0289525	845	0.018348		846	0.018476	845	0.0285333	845	0.0283633	845	0.0306373		846	0.0254169	845	0.0239375	845	0.0295152	845	0.0240804		846	0.00904755	845	0.0224917	845	0.0225531	845	0.0192456
846.5	0.0416257	845.3	0.0511869	845.3	0.0596143	845.3	0.0526967		846.5	0.0478464	845.3	0.0202582	845.3	0.0228799	845.3	0.0247594		846.5	0.0207636	845.3	0.0309624	845.3	0.0308547	845.3	0.0331043		846.5	0.031921	845.3	0.0232879	845.3	0.0230365	845.3	0.025098		846.5	0.0151717	845.3	0.0211678	845.3	0.0242592	845.3	0.0233199
847	0.0524874	845.6	0.0535537	845.6	0.0671878	845.6	0.0681134		847	0.0341339	845.6	0.0226397	845.6	0.014668	845.6	0.0221671		847	0.0216363	845.6	0.0352393	845.6	0.0296661	845.6	0.0374012		847	0.0312171	845.6	0.0247382	845.6	0.0200205	845.6	0.0297678		847	0.0155005	845.6	0.023041	845.6	0.018437	845.6	0.0259628
847.5	0.0835641	845.9	0.0643618	845.9	0.0675087	845.9	0.0717742		847.5	0.0280904	845.9	0.0215339	845.9	0.0168626	845.9	0.0227831		847.5	0.0321152	845.9	0.02881	845.9	0.0312579	845.9	0.0405641		847.5	0.0251137	845.9	0.02618	845.9	0.02381	845.9	0.0251359		847.5	0.0115403	845.9	0.022443	845.9	0.0273439	845.9	0.0215718
848	0.12527	846.2	0.0882816	846.2	0.0909512	846.2	0.0974375		848	0.0235289	846.2	0.0214074	846.2	0.017558	846.2	0.0197586		848	0.048527	846.2	0.0361137	846.2	0.0355789	846.2	0.035663		848	0.0244444	846.2	0.0255199	846.2	0.024238	846.2	0.0257048		848	0.0155624	846.2	0.0248752	846.2	0.0208665	846.2	0.0195079
848.5	0.193308	846.5	0.0891514	846.5	0.0908336	846.5	0.103569		848.5	0.0254442	846.5	0.0210757	846.5	0.0181814	846.5	0.0198931		848.5	0.0708039	846.5	0.0462665	846.5	0.0333267	846.5	0.0458314		848.5	0.0339392	846.5	0.0267952	846.5	0.0205776	846.5	0.0328914		848.5	0.0240301	846.5	0.0205246	846.5	0.0223125	846.5	0.026375
849	0.22892	846.8	0.0972339	846.8	0.114985	846.8	0.141836		849	0.0197885	846.8	0.0226505	846.8	0.0179738	846.8	0.0345284		849	0.0850972	846.8	0.0359468	846.8	0.0451538	846.8	0.0652522		849	0.0278324	846.8	0.0253117	846.8	0.0248411	846.8	0.0280613		849	0.0248585	846.8	0.0247536	846.8	0.0223354	846.8	0.0211988
849.5	0.593583	847.1	0.117684	847.1	0.114939	847.1	0.146608		849.5	0.0573364	847.1	0.0280996	847.1	0.0251049	847.1	0.0270365		849.5	0.261601	847.1	0.0626673	847.1	0.0508528	847.1	0.057093		849.5	0.0351247	847.1	0.0228132	847.1	0.0248017	847.1	0.030918		849.5	0.0594908	847.1	0.0217732	847.1	0.0206019	847.1	0.0227698
849.6	0.675521	847.4	0.152434	847.4	0.133027	847.4	0.211561		849.6	0.0744233	847.4	0.031909	847.4	0.0266106	847.4	0.0199436		849.6	0.295133	847.4	0.062898	847.4	0.0588341	847.4	0.0698427		849.6	0.0394783	847.4	0.026036	847.4	0.0274358	847.4	0.0326905		849.6	0.0756165	847.4	0.02469	847.4	0.0232268	847.4	0.0240933
849.7	0.494919	847.7	0.182044	847.7	0.18105	847.7	0.244469		849.7	0.0626292	847.7	0.0317025	847.7	0.0267853	847.7	0.020767		849.7	0.224546	847.7	0.0677448	847.7	0.0698354	847.7	0.0890955		849.7	0.0235231	847.7	0.033518	847.7	0.0317081	847.7	0.0362792		849.7	0.0561388	847.7	0.0342498	847.7	0.0210182	847.7	0.0186227
849.8	0.858223	848	0.212934	848	0.191167	848	0.345068		849.8	0.102645	848	0.0262065	848	0.026453	848	0.0241541		849.8	0.360291	848	0.08324	848	0.0798318	848	0.121005		849.8	0.0365647	848	0.035178	848	0.029375	848	0.0469979		849.8	0.0814316	848	0.0340458	848	0.0263086	848	0.0244542
849.9	0.711104	848.3	0.279124	848.3	0.25616	848.3	0.457842		849.9	0.094125	848.3	0.0327001	848.3	0.0283757	848.3	0.0276631		849.9	0.352841	848.3	0.101977	848.3	0.0807063	848.3	0.147344		849.9	0.0307621	848.3	0.0313882	848.3	0.0305389	848.3	0.0494151		849.9	0.0744609	848.3	0.0266373	848.3	0.0281942	848.3	0.0262134
850	0.982376	848.6	0.291949	848.6	0.311341	848.6	0.535985		850	0.153872	848.6	0.0437375	848.6	0.0331759	848.6	0.0339183		850	0.432369	848.6	0.123863	848.6	0.109416	848.6	0.173447		850	0.0272365	848.6	0.0304484	848.6	0.0377646	848.6	0.0612714		850	0.110903	848.6	0.0318943	848.6	0.037359	848.6	0.0248383
850.1	1.40722	848.9	0.379566	848.9	0.332929	848.9	0.779904		850.1	0.197331	848.9	0.0420619	848.9	0.0432195	848.9	0.036324		850.1	0.60745	848.9	0.14671	848.9	0.136277	848.9	0.243068		850.1	0.0378323	848.9	0.0346347	848.9	0.0314201	848.9	0.0773269		850.1	0.140433	848.9	0.0367546	848.9	0.0289832	848.9	0.0288866
850.2	1.73202	849.2	0.532219	849.2	0.489867	849.2	0.965224		850.2	0.311081	849.2	0.0605672	849.2	0.0444873	849.2	0.0346678		850.2	0.80878	849.2	0.200554	849.2	0.187642	849.2	0.274922		850.2	0.0414861	849.2	0.0379064	849.2	0.0429069	849.2	0.0847367		850.2	0.197868	849.2	0.0393025	849.2	0.0311749	849.2	0.0338304
850.3	1.41537	849.5	0.757117	849.5	0.69646	849.5	1.28744		850.3	0.253038	849.5	0.0914274	849.5	0.0766222	849.5	0.0542601		850.3	0.646407	849.5	0.270048	849.5	0.233049	849.5	0.414628		850.3	0.0320686	849.5	0.0505855	849.5	0.0417905	849.5	0.115709		850.3	0.162368	849.5	0.0559009	849.5	0.0396439	849.5	0.0535361
850.4	2.56107	849.8	0.946657	849.8	0.928141	849.8	1.85124		850.4	0.581804	849.8	0.137368	849.8	0.0835046	849.8	0.0745761		850.4	1.18776	849.8	0.355754	849.8	0.324467	849.8	0.548476		850.4	0.0559173	849.8	0.0437488	849.8	0.0533855	849.8	0.175185		850.4	0.314657	849.8	0.0662206	849.8	0.0569466	849.8	0.0631398
850.5	1.58374	850.1	1.47343	850.1	1.41839	850.1	3.01222		850.5	0.365817	850.1	0.203557	850.1	0.158363	850.1	0.118394		850.5	0.724314	850.1	0.534457	850.1	0.465875	850.1	0.898464		850.5	0.0267922	850.1	0.0521724	850.1	0.0798504	850.1	0.242261		850.5	0.204965	850.1	0.105236	850.1	0.0723468	850.1	0.0784893
850.6	2.44479	850.2	1.4513	850.2	1.32833	850.2	3.0761		850.6	0.646351	850.2	0.188289	850.2	0.148939	850.2	0.123012		850.6	1.23716	850.2	0.517435	850.2	0.434931	850.2	0.954116		850.6	0.0276461	850.2	0.0604876	850.2	0.0722608	850.2	0.234945		850.6	0.319275	850.2	0.0975223	850.2	0.0684469	850.2	0.0879051
850.7	3.71997	850.3	1.94762	850.3	1.67478	850.3	3.34073		850.7	1.21583	850.3	0.288543	850.3	0.184528	850.3	0.144002		850.7	1.94842	850.3	0.743796	850.3	0.596965	850.3	1.04039		850.7	0.039697	850.3	0.0832222	850.3	0.0683835	850.3	0.256596		850.7	0.572094	850.3	0.135898	850.3	0.0804523	850.3	0.0955736
850.8	3.3396	850.4	1.99733	850.4	2.01468	850.4	3.80673		850.8	1.09845	850.4	0.271034	850.4	0.254414	850.4	0.172711		850.8	1.72707	850.4	0.77236	850.4	0.70199	850.4	1.27598		850.8	0.0354469	850.4	0.0775901	850.4	0.0973441	850.4	0.305743		850.8	0.494168	850.4	0.138839	850.4	0.106941	850.4	0.112283
850.9	2.81497	850.5	2.11149	850.5	2.51631	850.5	4.41789		850.9	1.09971	850.5	0.311534	850.5	0.295551	850.5	0.210687		850.9	1.47945	850.5	0.830937	850.5	0.814085	850.5	1.58486		850.9	0.0279579	850.5	0.0752385	850.5	0.104478	850.5	0.384624		850.9	0.459736	850.5	0.133085	850.5	0.11954	850.5	0.138695
851	2.61047	850.6	2.65735	850.6	2.67647	850.6	4.4084		851	1.19375	850.6	0.439754	850.6	0.337398	850.6	0.219324		851	1.36752	850.6	0.978933	850.6	0.982625	850.6	1.66777		851	0.0269359	850.6	0.0739898	850.6	0.119711	850.6	0.41062		851	0.431011	850.6	0.17803	850.6	0.13266	850.6	0.153067
851.1	2.65318	850.7	3.33367	850.7	3.3577	850.7	5.22815		851.1	1.39029	850.7	0.576583	850.7	0.47784	850.7	0.316276		851.1	1.47514	850.7	1.28124	850.7	1.21474	850.7	2.26225		851.1	0.0295069	850.7	0.0928871	850.7	0.126871	850.7	0.543731		851.1	0.470047	850.7	0.242438	850.7	0.1999	850.7	0.224161
851.2	1.58098	850.8	3.46499	850.8	3.37863	850.8	5.55682		851.2	0.858608	850.8	0.644878	850.8	0.54156	850.8	0.371723		851.2	0.841712	850.8	1.35024	850.8	1.23436	850.8	2.40453		851.2	0.0201334	850.8	0.0834828	850.8	0.125632	850.8	0.552568		851.2	0.279447	850.8	0.26886	850.8	0.206413	850.8	0.258353
851.3	2.56098	850.9	4.00074	850.9	3.49436	850.9	5.52139		851.3	1.4955	850.9	0.89759	850.9	0.648497	850.9	0.44896		851.3	1.3949	850.9	1.6641	850.9	1.38798	850.9	2.55937		851.3	0.0394028	850.9	0.107699	850.9	0.143244	850.9	0.563876		851.3	0.461087	850.9	0.348476	850.9	0.244716	850.9	0.28895
851.4	1.39767	851	3.82097	851	3.70113	851	5.79115		851.4	0.864938	851	0.877833	851	0.726141	851	0.47251		851.4	0.753704	851	1.58968	851	1.47662	851	2.75313		851.4	0.0352467	851	0.0988075	851	0.142838	851	0.563221		851.4	0.258662	851	0.335483	851	0.261083	851	0.303649
851.5	2.00673	851.1	3.72	851.1	3.23688	851.1	5.26826		851.5	1.40798	851.1	0.98057	851.1	0.72114	851.1	0.465934		851.5	1.0851	851.1	1.65425	851.1	1.28349	851.1	2.41621		851.5	0.0668619	851.1	0.101398	851.1	0.11638	851.1	0.505115		851.5	0.408409	851.1	0.357282	851.1	0.245047	851.1	0.31135
851.6	1.59561	851.2	3.22487	851.2	2.66903	851.2	5.17891		851.6	1.16845	851.2	0.96222	851.2	0.740227	851.2	0.467514		851.6	0.911326	851.2	1.44408	851.2	1.06739	851.2	2.23658		851.6	0.0712684	851.2	0.0755252	851.2	0.0817812	851.2	0.389596		851.6	0.305052	851.2	0.323243	851.2	0.212532	851.2	0.312663
851.7	1.61323	851.3	2.50538	851.3	2.33527	851.3	5.07115		851.7	1.24876	851.3	0.852726	851.3	0.804539	851.3	0.455962		851.7	0.958094	851.3	1.09813	851.3	0.924018	851.3	2.20127		851.7	0.0702297	851.3	0.0596996	851.3	0.0626841	851.3	0.394962		851.7	0.317541	851.3	0.250795	851.3	0.198612	851.3	0.296042
851.8	1.69754	851.4	2.5382	851.4	2.01074	851.4	4.43169		851.8	1.28584	851.4	0.95802	851.4	0.84584	851.4	0.404713		851.8	0.965741	851.4	1.07983	851.4	0.826976	851.4	1.8062		851.8	0.0902339	851.4	0.0600199	851.4	0.0462353	851.4	0.27451		851.8	0.334154	851.4	0.255893	851.4	0.177378	851.4	0.246297
851.9	1.35636	851.5	1.7977	851.5	1.33272	851.5	4.40836		851.9	0.920388	851.5	0.859299	851.5	0.691761	851.5	0.461494		851.9	0.756729	851.5	0.752853	851.5	0.592485	851.5	1.82577		851.9	0.0764089	851.5	0.0410093	851.5	0.0352021	851.5	0.257153		851.9	0.253315	851.5	0.241503	851.5	0.128966	851.5	0.254143
852	1.53214	851.6	1.71475	851.6	1.24179	851.6	4.04834		852	0.999353	851.6	0.843645	851.6	0.666868	851.6	0.413868		852	0.790951	851.6	0.72745	851.6	0.493389	851.6	1.55434		852	0.0675399	851.6	0.0425802	851.6	0.0284063	851.6	0.2182		852	0.266594	851.6	0.184456	851.6	0.134819	851.6	0.248025
852.1	1.27114	851.7	1.42105	851.7	1.20891	851.7	3.74633		852.1	0.80371	851.7	0.800961	851.7	0.694971	851.7	0.355451		852.1	0.682005	851.7	0.646343	851.7	0.527592	851.7	1.43955		852.1	0.0622051	851.7	0.0383461	851.7	0.0327715	851.7	0.193999		852.1	0.225638	851.7	0.158037	851.7	0.119417	851.7	0.217394
852.2	1.00752	851.8	1.17905	851.8	1.09921	851.8	3.62138		852.2	0.617867	851.8	0.727173	851.8	0.654366	851.8	0.308053		852.2	0.550168	851.8	0.529389	851.8	0.453929	851.8	1.34872		852.2	0.0425519	851.8	0.034986	851.8	0.0409897	851.8	0.174739		852.2	0.171979	851.8	0.145388	851.8	0.109343	851.8	0.215251
852.3	1.2281	851.9	1.11565	851.9	1.04192	851.9	2.99699		852.3	0.730071	851.9	0.702637	851.9	0.628431	851.9	0.264658		852.3	0.670784	851.9	0.516273	851.9	0.40836	851.9	1.08919		852.3	0.0635196	851.9	0.0399803	851.9	0.0360481	851.9	0.156339		852.3	0.212667	851.9	0.135107	851.9	0.121705	851.9	0.179515
852.4	1.12807	852	1.17062	852	1.00429	852	3.4362		852.4	0.67374	852	0.676814	852	0.514551	852	0.296823		852.4	0.607556	852	0.485253	852	0.429846	852	1.22056		852.4	0.0604044	852	0.0339043	852	0.0354242	852	0.183092		852.4	0.183015	852	0.133179	852	0.104311	852	0.1872
852.5	1.12624	852.1	1.18467	852.1	0.912063	852.1	3.31044		852.5	0.685559	852.1	0.596544	852.1	0.373496	852.1	0.272865		852.5	0.586393	852.1	0.487463	852.1	0.370877	852.1	1.15324		852.5	0.0548148	852.1	0.0427032	852.1	0.0404283	852.1	0.182705		852.5	0.185587	852.1	0.13014	852.1	0.0811436	852.1	0.156035
852.6	1.02953	852.2	1.10563	852.2	0.962042	852.2	2.96217		852.6	0.617859	852.2	0.507852	852.2	0.409893	852.2	0.192956		852.6	0.576443	852.2	0.475807	852.2	0.404948	852.2	0.948095		852.6	0.0537565	852.2	0.0383293	852.2	0.0435024	852.2	0.180888		852.6	0.174235	852.2	0.11888	852.2	0.0968156	852.2	0.124403
852.7	1.00358	852.3	0.990295	852.3	1.04016	852.3	2.54677		852.7	0.590845	852.3	0.38801	852.3	0.377437	852.3	0.169364		852.7	0.559553	852.3	0.451994	852.3	0.408292	852.3	0.855155		852.7	0.0409767	852.3	0.0360215	852.3	0.0496661	852.3	0.152846		852.7	0.16519	852.3	0.105825	852.3	0.0871993	852.3	0.108358
852.8	1.05758	852.4	0.999381	852.4	0.91189	852.4	2.39579		852.8	0.619017	852.4	0.383488	852.4	0.307558	852.4	0.156541		852.8	0.577714	852.4	0.410196	852.4	0.370164	852.4	0.775178		852.8	0.0393921	852.4	0.0408705	852.4	0.0427204	852.4	0.153183		852.8	0.174053	852.4	0.101997	852.4	0.0863955	852.4	0.0948457
852.9	1.00492	852.5	0.970797	852.5	0.861362	852.5	2.32742		852.9	0.631699	852.5	0.318223	852.5	0.261256	852.5	0.138816		852.9	0.55917	852.5	0.380158	852.5	0.334542	852.5	0.716873		852.9	0.04177	852.5	0.0384107	852.5	0.0332236	852.5	0.153881		852.9	0.174319	852.5	0.087359	852.5	0.0664316	852.5	0.0905244
853	0.727805	852.6	0.9366	852.6	0.836361	852.6	2.19411		853	0.468286	852.6	0.286702	852.6	0.226134	852.6	0.132965		853	0.438786	852.6	0.387121	852.6	0.312018	852.6	0.688815		853	0.036035	852.6	0.0426648	852.6	0.0332531	852.6	0.13566		853	0.127239	852.6	0.0806565	852.6	0.0758087	852.6	0.0889905
853.1	0.873453	852.7	0.849855	852.7	0.766869	852.7	2.20314		853.1	0.524899	852.7	0.263117	852.7	0.236908	852.7	0.120999		853.1	0.494959	852.7	0.368011	852.7	0.293521	852.7	0.685156		853.1	0.0438151	852.7	0.0355382	852.7	0.0326793	852.7	0.154783		853.1	0.148238	852.7	0.0791134	852.7	0.0623557	852.7	0.0948672
853.2	0.8684	852.8	0.841828	852.8	0.748884	852.8	2.1338		853.2	0.518869	852.8	0.243828	852.8	0.221163	852.8	0.114313		853.2	0.466085	852.8	0.336579	852.8	0.277888	852.8	0.669393		853.2	0.0370338	852.8	0.036689	852.8	0.0394327	852.8	0.132119		853.2	0.134805	852.8	0.0790345	852.8	0.0641852	852.8	0.0756241
853.3	0.850623	852.9	0.861617	852.9	0.672977	852.9	1.97246		853.3	0.56678	852.9	0.225307	852.9	0.218302	852.9	0.123748		853.3	0.46102	852.9	0.335641	852.9	0.255094	852.9	0.588396		853.3	0.0379243	852.9	0.0321377	852.9	0.0303743	852.9	0.145416		853.3	0.14437	852.9	0.0718225	852.9	0.0564396	852.9	0.0743135
853.4	0.711944	853	0.771124	853	0.691319	853	1.59938		853.4	0.48524	853	0.213358	853	0.195017	853	0.0846391		853.4	0.378516	853	0.308449	853	0.257087	853	0.502853		853.4	0.033466	853	0.0299439	853	0.0352033	853	0.117194		853.4	0.116044	853	0.0662992	853	0.052052	853	0.0713774
853.5	0.570246	853.1	0.733194	853.1	0.614	853.1	1.79382		853.5	0.392993	853.1	0.220192	853.1	0.202198	853.1	0.0952554		853.5	0.340625	853.1	0.284457	853.1	0.225683	853.1	0.570171		853.5	0.0346067	853.1	0.0296727	853.1	0.0308511	853.1	0.124023		853.5	0.0998954	853.1	0.0751111	853.1	0.0563885	853.1	0.0751967
853.6	0.732245	853.2	0.764762	853.2	0.609883	853.2	1.66498		853.6	0.51295	853.2	0.210652	853.2	0.18317	853.2	0.0848364		853.6	0.401857	853.2	0.300623	853.2	0.216349	853.2	0.49148		853.6	0.0442992	853.2	0.0302049	853.2	0.0337518	853.2	0.10355		853.6	0.135819	853.2	0.0721162	853.2	0.0566604	853.2	0.0558406
853.7	0.493895	853.3	0.716244	853.3	0.561318	853.3	1.67205		853.7	0.336031	853.3	0.212447	853.3	0.184903	853.3	0.0889376		853.7	0.257772	853.3	0.257698	853.3	0.212395	853.3	0.51763		853.7	0.0295784	853.3	0.0308985	853.3	0.0297217	853.3	0.104405		853.7	0.0831573	853.3	0.07045	853.3	0.0482369	853.3	0.0582924
853.8	0.643214	853.4	0.626436	853.4	0.533421	853.4	1.76889		853.8	0.452133	853.4	0.193509	853.4	0.188779	853.4	0.089944		853.8	0.362222	853.4	0.244871	853.4	0.202399	853.4	0.531549		853.8	0.0404186	853.4	0.0249071	853.4	0.0212428	853.4	0.121469		853.8	0.112492	853.4	0.0643007	853.4	0.0544245	853.4	0.0691674
853.9	0.671336	853.5	0.613405	853.5	0.449453	853.5	1.38115		853.9	0.49676	853.5	0.182676	853.5	0.159693	853.5	0.0820781		853.9	0.377899	853.5	0.245753	853.5	0.158968	853.5	0.42515		853.9	0.0380893	853.5	0.0260561	853.5	0.0332984	853.5	0.102166		853.9	0.113853	853.5	0.0609555	853.5	0.0404963	853.5	0.0619458
854	0.530493	853.6	0.55272	853.6	0.410782	853.6	1.31463		854	0.354434	853.6	0.186876	853.6	0.151423	853.6	0.0871255		854	0.287475	853.6	0.243122	853.6	0.160809	853.6	0.419619		854	0.0270044	853.6	0.0205834	853.6	0.0224459	853.6	0.0945063		854	0.100981	853.6	0.0592053	853.6	0.0340579	853.6	0.0575832
854.1	0.636599	853.7	0.508393	853.7	0.376409	853.7	1.37116		854.1	0.467202	853.7	0.170088	853.7	0.146789	853.7	0.0849861		854.1	0.351505	853.7	0.174022	853.7	0.14053	853.7	0.422907		854.1	0.0395369	853.7	0.0329126	853.7	0.0272583	853.7	0.0961124		854.1	0.103853	853.7	0.0511799	853.7	0.0413291	853.7	0.0613806
854.2	0.544249	853.8	0.441721	853.8	0.309253	853.8	1.38025		854.2	0.380243	853.8	0.165134	853.8	0.146186	853.8	0.07719		854.2	0.289878	853.8	0.19182	853.8	0.111108	853.8	0.428505		854.2	0.0341781	853.8	0.0269264	853.8	0.0220546	853.8	0.0922865		854.2	0.100933	853.8	0.0455621	853.8	0.0292966	853.8	0.0528437
854.3	0.402476	853.9	0.44598	853.9	0.304333	853.9	1.38061		854.3	0.301657	853.9	0.155959	853.9	0.177712	853.9	0.0785991		854.3	0.222928	853.9	0.174433	853.9	0.116937	853.9	0.396689		854.3	0.0311146	853.9	0.0259493	853.9	0.0228985	853.9	0.107421		854.3	0.0730192	853.9	0.0425601	853.9	0.0360744	853.9	0.0580194
854.4	0.400252	854	0.426341	854	0.244141	854	1.26649		854.4	0.280762	854	0.138228	854	0.15618	854	0.080041		854.4	0.22025	854	0.191411	854	0.0963991	854	0.382758		854.4	0.0323534	854	0.0308324	854	0.0254487	854	0.0857596		854.4	0.0763421	854	0.047379	854	0.0339736	854	0.059331
854.5	0.465571	854.1	0.448242	854.1	0.217239	854.1	1.18675		854.5	0.319045	854.1	0.161022	854.1	0.149448	854.1	0.0594632		854.5	0.26542	854.1	0.174328	854.1	0.0869751	854.1	0.372818		854.5	0.030607	854.1	0.0250914	854.1	0.0340854	854.1	0.0715532		854.5	0.0776294	854.1	0.0468901	854.1	0.0251951	854.1	0.0511672
854.6	0.481165	854.2	0.412392	854.2	0.201999	854.2	1.12754		854.6	0.319492	854.2	0.14263	854.2	0.154155	854.2	0.0651179		854.6	0.257144	854.2	0.151254	854.2	0.0698374	854.2	0.35887		854.6	0.0347452	854.2	0.0360684	854.2	0.026519	854.2	0.0842317		854.6	0.0865092	854.2	0.0349383	854.2	0.0227373	854.2	0.0400017
854.7	0.403124	854.3	0.381924	854.3	0.185573	854.3	1.19631		854.7	0.286577	854.3	0.134297	854.3	0.150434	854.3	0.0708859		854.7	0.228437	854.3	0.154501	854.3	0.0783936	854.3	0.354472		854.7	0.0289959	854.3	0.0300466	854.3	0.0353798	854.3	0.0921153		854.7	0.0767708	854.3	0.0428731	854.3	0.0264973	854.3	0.0532888
854.8	0.571319	854.4	0.473975	854.4	0.17417	854.4	1.14742		854.8	0.416619	854.4	0.137024	854.4	0.147956	854.4	0.064141		854.8	0.287121	854.4	0.166665	854.4	0.0729784	854.4	0.356559		854.8	0.0472753	854.4	0.0273747	854.4	0.0327382	854.4	0.0894426		854.8	0.0917726	854.4	0.0394052	854.4	0.0266105	854.4	0.0526056
854.9	0.514439	854.5	0.451667	854.5	0.213073	854.5	1.07412		854.9	0.375893	854.5	0.14543	854.5	0.139748	854.5	0.0636451		854.9	0.300592	854.5	0.16823	854.5	0.0677038	854.5	0.311367		854.9	0.0398617	854.5	0.0308701	854.5	0.0267515	854.5	0.0722324		854.9	0.0957934	854.5	0.0485468	854.5	0.0249125	854.5	0.0383447
855	0.412154	854.6	0.418216	854.6	0.203899	854.6	1.07641		855	0.286444	854.6	0.145797	854.6	0.125935	854.6	0.0676382		855	0.218953	854.6	0.182405	854.6	0.0742298	854.6	0.32654		855	0.0291702	854.6	0.0379568	854.6	0.0261952	854.6	0.0824179		855	0.0852364	854.6	0.04329	854.6	0.0208899	854.6	0.0462245
855.1	0.50893	854.7	0.387052	854.7	0.239755	854.7	0.872601		855.1	0.378369	854.7	0.133017	854.7	0.133789	854.7	0.0551448		855.1	0.291924	854.7	0.166059	854.7	0.0810145	854.7	0.252639		855.1	0.0330892	854.7	0.0313653	854.7	0.0294771	854.7	0.0660777		855.1	0.0894418	854.7	0.039064	854.7	0.0237034	854.7	0.0421055
855.2	0.387226	854.8	0.360855	854.8	0.232926	854.8	0.919896		855.2	0.293853	854.8	0.116092	854.8	0.1281	854.8	0.0549005		855.2	0.227994	854.8	0.152132	854.8	0.0683444	854.8	0.275258		855.2	0.0282639	854.8	0.0278807	854.8	0.0262824	854.8	0.062749		855.2	0.0709132	854.8	0.0454143	854.8	0.0237631	854.8	0.0429488
855.3	0.339547	854.9	0.375799	854.9	0.216991	854.9	0.911005		855.3	0.255006	854.9	0.12707	854.9	0.119341	854.9	0.0541094		855.3	0.187975	854.9	0.162816	854.9	0.0764243	854.9	0.268807		855.3	0.0268578	854.9	0.0256554	854.9	0.034881	854.9	0.0793941		855.3	0.0693268	854.9	0.0355523	854.9	0.0254897	854.9	0.0437088
855.4	0.405087	855	0.349666	855	0.215388	855	0.843221		855.4	0.292473	855	0.108122	855	0.11222	855	0.0567984		855.4	0.218521	855	0.130066	855	0.0874127	855	0.261219		855.4	0.0362037	855	0.0271547	855	0.0302104	855	0.0704004		855.4	0.0817516	855	0.043613	855	0.0249989	855	0.0359843
855.5	0.470175	855.1	0.297769	855.1	0.228887	855.1	0.768822		855.5	0.337297	855.1	0.0973207	855.1	0.0939552	855.1	0.0577797		855.5	0.252485	855.1	0.109291	855.1	0.0855337	855.1	0.24207		855.5	0.0325465	855.1	0.0249171	855.1	0.0311007	855.1	0.0721183		855.5	0.0785181	855.1	0.0385826	855.1	0.0301012	855.1	0.0373233
855.6	0.439678	855.6	0.326556	855.6	0.246765	855.6	0.745209		855.6	0.320919	855.6	0.0941335	855.6	0.103827	855.6	0.0394638		855.6	0.243843	855.6	0.126008	855.6	0.0874848	855.6	0.223324		855.6	0.0281408	855.6	0.0239887	855.6	0.0331405	855.6	0.0557595		855.6	0.0871572	855.6	0.0394987	855.6	0.027461	855.6	0.0332545
855.7	0.385047	856.1	0.260518	856.1	0.268739	856.1	0.673488		855.7	0.294373	856.1	0.0882233	856.1	0.0865799	856.1	0.0447226		855.7	0.202969	856.1	0.10452	856.1	0.102485	856.1	0.194202		855.7	0.0290504	856.1	0.0281169	856.1	0.0216276	856.1	0.065568		855.7	0.0757484	856.1	0.0334195	856.1	0.0257379	856.1	0.0346933
855.8	0.336738	856.6	0.274787	856.6	0.253004	856.6	0.650225		855.8	0.244094	856.6	0.0741268	856.6	0.08215	856.6	0.044244		855.8	0.170004	856.6	0.109035	856.6	0.0843349	856.6	0.195587		855.8	0.0260037	856.6	0.0300872	856.6	0.025509	856.6	0.0660974		855.8	0.0567106	856.6	0.0407558	856.6	0.025801	856.6	0.026891
855.9	0.415319	857.1	0.301262	857.1	0.306971	857.1	0.729479		855.9	0.298964	857.1	0.0837234	857.1	0.0713532	857.1	0.034489		855.9	0.237328	857.1	0.120296	857.1	0.125821	857.1	0.199387		855.9	0.0322948	857.1	0.0307689	857.1	0.0350548	857.1	0.066608		855.9	0.0647083	857.1	0.0288983	857.1	0.027153	857.1	0.0329007
856	0.407988	857.6	0.317498	857.6	0.325487	857.6	0.754377		856	0.298947	857.6	0.0803943	857.6	0.0669512	857.6	0.040197		856	0.227797	857.6	0.128041	857.6	0.102494	857.6	0.216226		856	0.0349127	857.6	0.0315535	857.6	0.0319871	857.6	0.077053		856	0.0721189	857.6	0.0392142	857.6	0.0242631	857.6	0.0247859
856.4	0.410181	858.1	0.308904	858.1	0.319653	858.1	0.701231		856.4	0.278795	858.1	0.0663398	858.1	0.0596897	858.1	0.0352023		856.4	0.216664	858.1	0.118994	858.1	0.110733	858.1	0.205456		856.4	0.0297301	858.1	0.0288203	858.1	0.041675	858.1	0.0598233		856.4	0.0686038	858.1	0.0358282	858.1	0.0321723	858.1	0.025217
857	0.382023	858.6	0.291995	858.6	0.334012	858.6	0.763067		857	0.232665	858.6	0.0717849	858.6	0.0767698	858.6	0.0443236		857	0.188305	858.6	0.121121	858.6	0.111754	858.6	0.230626		857	0.0332468	858.6	0.029422	858.6	0.0325169	858.6	0.0601174		857	0.0635978	858.6	0.0393114	858.6	0.0235262	858.6	0.0334361
857.5	0.36869	859.1	0.298933	859.1	0.263017	859.1	0.705273		857.5	0.227655	859.1	0.0641846	859.1	0.0695425	859.1	0.0321877		857.5	0.185251	859.1	0.101534	859.1	0.108396	859.1	0.203045		857.5	0.0254178	859.1	0.0276235	859.1	0.0288644	859.1	0.0550917		857.5	0.0635142	859.1	0.0353535	859.1	0.0267359	859.1	0.0382127
858	0.485554	859.6	0.259695	859.6	0.26296	859.6	0.646374		858	0.287049	859.6	0.0606767	859.6	0.0553704	859.6	0.0406625		858	0.231655	859.6	0.102784	859.6	0.0956764	859.6	0.196042		858	0.031632	859.6	0.0250885	859.6	0.0303965	859.6	0.0635289		858	0.0745862	859.6	0.0289091	859.6	0.0238487	859.6	0.0287385
858.5	0.378194	860.1	0.2408	860.1	0.270367	860.1	0.555653		858.5	0.256921	860.1	0.0495123	860.1	0.0682319	860.1	0.0334208		858.5	0.194702	860.1	0.0982722	860.1	0.0915647	860.1	0.15733		858.5	0.0255927	860.1	0.0181206	860.1	0.0351435	860.1	0.0503163		858.5	0.0600605	860.1	0.0283242	860.1	0.0272219	860.1	0.0283032
859	0.394868	860.6	0.224328	860.6	0.255505	860.6	0.525633		859	0.247456	860.6	0.0508984	860.6	0.0446861	860.6	0.0272666		859	0.205153	860.6	0.0842366	860.6	0.0814925	860.6	0.1698		859	0.0213209	860.6	0.0236966	860.6	0.0347773	860.6	0.0513502		859	0.0603009	860.6	0.0249058	860.6	0.0240834	860.6	0.0284942
859.5	0.282753	861.1	0.22602	861.1	0.27907	861.1	0.610979		859.5	0.167572	861.1	0.0493206	861.1	0.062696	861.1	0.0439409		859.5	0.143454	861.1	0.105223	861.1	0.0949342	861.1	0.186187		859.5	0.0269152	861.1	0.0248422	861.1	0.0366197	861.1	0.0563177		859.5	0.0511566	861.1	0.0286927	861.1	0.0207872	861.1	0.0335129
860	0.273738	861.6	0.229448	861.6	0.226388	861.6	0.591708		860	0.171519	861.6	0.0481353	861.6	0.0523325	861.6	0.0334345		860	0.153615	861.6	0.0855942	861.6	0.0817892	861.6	0.162246		860	0.0219002	861.6	0.0305846	861.6	0.0366758	861.6	0.0570465		860	0.049638	861.6	0.0272319	861.6	0.0299909	861.6	0.0281202
860.5	0.196497	862.1	0.218413	862.1	0.262759	862.1	0.665679		860.5	0.131207	862.1	0.0505521	862.1	0.0571572	862.1	0.0356667		860.5	0.110211	862.1	0.0950057	862.1	0.0993816	862.1	0.195311		860.5	0.0177644	862.1	0.0294314	862.1	0.0286014	862.1	0.059127		860.5	0.0350296	862.1	0.0239398	862.1	0.0234718	862.1	0.0312989
861	0.323521	862.6	0.227949	862.6	0.269991	862.6	0.566615		861	0.21201	862.6	0.0508449	862.6	0.051357	862.6	0.0355502		861	0.180987	862.6	0.0804465	862.6	0.091915	862.6	0.176503		861	0.0265299	862.6	0.0238238	862.6	0.0224667	862.6	0.0569653		861	0.0494363	862.6	0.0288652	862.6	0.0220972	862.6	0.0259255
861.5	0.336478	863.1	0.231328	863.1	0.25131	863.1	0.604378		861.5	0.213202	863.1	0.0527688	863.1	0.0498516	863.1	0.0362792		861.5	0.178442	863.1	0.093352	863.1	0.0949214	863.1	0.182403		861.5	0.0257245	863.1	0.0239001	863.1	0.0290989	863.1	0.0583109		861.5	0.0478738	863.1	0.0330678	863.1	0.0286256	863.1	0.0275727
862	0.341326	863.6	0.231271	863.6	0.241205	863.6	0.587553		862	0.204458	863.6	0.054248	863.6	0.0518448	863.6	0.0291287		862	0.168701	863.6	0.0875817	863.6	0.089478	863.6	0.16762		862	0.0267189	863.6	0.0221908	863.6	0.0308574	863.6	0.0512395		862	0.0548082	863.6	0.0304866	863.6	0.0243935	863.6	0.0273681
862.5	0.361323	864.1	0.233072	864.1	0.244794	864.1	0.489129		862.5	0.206601	864.1	0.0519828	864.1	0.0411108	864.1	0.0311376		862.5	0.188525	864.1	0.0901429	864.1	0.0790829	864.1	0.161379		862.5	0.0224927	864.1	0.0190292	864.1	0.0238443	864.1	0.0512198		862.5	0.0502332	864.1	0.0294	864.1	0.018845	864.1	0.0273753
863	0.231119	864.6	0.225265	864.6	0.274253	864.6	0.517642		863	0.131412	864.6	0.0461516	864.6	0.0451805	864.6	0.0373576		863	0.12811	864.6	0.0734421	864.6	0.0968734	864.6	0.154378		863	0.0185076	864.6	0.0220185	864.6	0.0272784	864.6	0.0449152		863	0.0356682	864.6	0.0271051	864.6	0.0209768	864.6	0.0205665
863.5	0.319272	865.1	0.237362	865.1	0.205411	865.1	0.487226		863.5	0.20908	865.1	0.0515269	865.1	0.0366711	865.1	0.0266831		863.5	0.183534	865.1	0.0883553	865.1	0.0768698	865.1	0.158251		863.5	0.0231322	865.1	0.0206054	865.1	0.0274017	865.1	0.0457388		863.5	0.0536858	865.1	0.0295059	865.1	0.0237544	865.1	0.0210466
864	0.228662	865.6	0.186952	865.6	0.210413	865.6	0.43332		864	0.136651	865.6	0.0402123	865.6	0.0419084	865.6	0.0222699		864	0.10725	865.6	0.0744043	865.6	0.0802582	865.6	0.13705		864	0.021075	865.6	0.0228641	865.6	0.0284729	865.6	0.0462338		864	0.0456104	865.6	0.0262954	865.6	0.0230558	865.6	0.0295797
864.5	0.333186	866.1	0.188354	866.1	0.219689	866.1	0.429211		864.5	0.190051	866.1	0.0474261	866.1	0.0463597	866.1	0.023859		864.5	0.170385	866.1	0.0817424	866.1	0.0856087	866.1	0.141727		864.5	0.0269555	866.1	0.0223518	866.1	0.0287026	866.1	0.0379292		864.5	0.0555544	866.1	0.0255485	866.1	0.0268451	866.1	0.0232458
865	0.294726	866.6	0.202683	866.6	0.236595	866.6	0.437559		865	0.177823	866.6	0.0457101	866.6	0.0319723	866.6	0.0289177		865	0.139834	866.6	0.0903395	866.6	0.0777984	866.6	0.127902		865	0.0255336	866.6	0.0210903	866.6	0.0271974	866.6	0.0512459		865	0.0501765	866.6	0.0285975	866.6	0.0248284	866.6	0.0219874
865.5	0.271639	867.1	0.245831	867.1	0.278432	867.1	0.519439		865.5	0.166272	867.1	0.05001	867.1	0.0378489	867.1	0.025109		865.5	0.137806	867.1	0.0984281	867.1	0.0876583	867.1	0.157285		865.5	0.018768	867.1	0.0246638	867.1	0.0269866	867.1	0.0525444		865.5	0.0487509	867.1	0.0320291	867.1	0.0284606	867.1	0.0304078
866	0.257285	867.5	0.228653	867.5	0.287778	867.5	0.694301		866	0.141739	867.5	0.0484633	867.5	0.0391648	867.5	0.0376072		866	0.14014	867.5	0.083468	867.5	0.123668	867.5	0.211684		866	0.0206534	867.5	0.02278	867.5	0.040976	867.5	0.0685271		866	0.0415462	867.5	0.0362287	867.5	0.0297461	867.5	0.0281883
866.5	0.28585	867.6	0.295973	867.6	0.380541	867.6	0.6955		866.5	0.149214	867.6	0.0451134	867.6	0.0533093	867.6	0.0392954		866.5	0.147643	867.6	0.124032	867.6	0.131581	867.6	0.200029		866.5	0.0221383	867.6	0.0256882	867.6	0.0327848	867.6	0.0685332		866.5	0.0482705	867.6	0.0327745	867.6	0.0244955	867.6	0.0332812
867	0.241091	867.7	0.31699	867.7	0.326589	867.7	0.704046		867	0.112766	867.7	0.0518453	867.7	0.042361	867.7	0.0367883		867	0.12487	867.7	0.121049	867.7	0.125581	867.7	0.230091		867	0.0211293	867.7	0.0214916	867.7	0.0268337	867.7	0.0721884		867	0.0353419	867.7	0.0337016	867.7	0.026412	867.7	0.0311894
867.5	0.367363	867.8	0.32818	867.8	0.455795	867.8	0.843262		867.5	0.132741	867.8	0.0514696	867.8	0.0446616	867.8	0.0467995		867.5	0.182717	867.8	0.141449	867.8	0.147567	867.8	0.25768		867.5	0.0207793	867.8	0.0249601	867.8	0.0346188	867.8	0.0800307		867.5	0.0524149	867.8	0.033517	867.8	0.033726	867.8	0.0363936
868	0.621154	867.9	0.358549	867.9	0.46085	867.9	0.800301		868	0.229739	867.9	0.0654505	867.9	0.0601105	867.9	0.0442397		868	0.324697	867.9	0.137049	867.9	0.159954	867.9	0.23421		868	0.0209486	867.9	0.0326088	867.9	0.0342017	867.9	0.0694312		868	0.085828	867.9	0.0420962	867.9	0.0339933	867.9	0.0246559
868.5	0.84971	868	0.375765	868	0.480166	868	0.826527		868.5	0.35645	868	0.0709035	868	0.0526644	868	0.027765		868.5	0.438729	868	0.140093	868	0.166699	868	0.248133		868.5	0.0223214	868	0.034631	868	0.034162	868	0.0716602		868.5	0.125893	868	0.0444771	868	0.0363158	868	0.0329963
869	0.843921	868.1	0.401983	868.1	0.582281	868.1	1.15772		869	0.381365	868.1	0.0758835	868.1	0.0651838	868.1	0.0541255		869	0.446741	868.1	0.16285	868.1	0.198241	868.1	0.315193		869	0.0267295	868.1	0.0321154	868.1	0.0414898	868.1	0.0974381		869	0.111451	868.1	0.034623	868.1	0.0412687	868.1	0.0356298
869.1	0.722989	868.2	0.442167	868.2	0.517522	868.2	1.34249		869.1	0.345652	868.2	0.0802351	868.2	0.0594863	868.2	0.0592217		869.1	0.353411	868.2	0.184419	868.2	0.19029	868.2	0.386106		869.1	0.0216866	868.2	0.0281755	868.2	0.0457964	868.2	0.117508		869.1	0.105787	868.2	0.0431948	868.2	0.0385711	868.2	0.0527108
869.2	0.802121	868.3	0.415118	868.3	0.60049	868.3	1.36892		869.2	0.401592	868.3	0.0864996	868.3	0.0781898	868.3	0.0648145		869.2	0.437868	868.3	0.172063	868.3	0.210869	868.3	0.423362		869.2	0.0290779	868.3	0.0262292	868.3	0.0322085	868.3	0.112548		869.2	0.126092	868.3	0.0418843	868.3	0.0308119	868.3	0.054498
869.3	0.810015	868.4	0.451898	868.4	0.674767	868.4	1.25795		869.3	0.393986	868.4	0.0884651	868.4	0.0869336	868.4	0.0687518		869.3	0.422947	868.4	0.200788	868.4	0.25234	868.4	0.386345		869.3	0.0249304	868.4	0.0300369	868.4	0.0459445	868.4	0.101405		869.3	0.116926	868.4	0.0492509	868.4	0.0409851	868.4	0.048548
869.4	0.6773	868.5	0.561268	868.5	0.673811	868.5	1.38346		869.4	0.349864	868.5	0.123587	868.5	0.0923466	868.5	0.068943		869.4	0.344045	868.5	0.205121	868.5	0.237982	868.5	0.400941		869.4	0.0240083	868.5	0.0280236	868.5	0.0442477	868.5	0.113263		869.4	0.105122	868.5	0.0494544	868.5	0.0404931	868.5	0.0444328
869.5	0.702565	868.6	0.543675	868.6	0.711252	868.6	1.44234		869.5	0.326565	868.6	0.118556	868.6	0.100934	868.6	0.0632765		869.5	0.367019	868.6	0.194937	868.6	0.24848	868.6	0.435419		869.5	0.0271189	868.6	0.0335498	868.6	0.0403008	868.6	0.115297		869.5	0.10982	868.6	0.0500335	868.6	0.0444007	868.6	0.0595966
869.6	0.810035	868.7	0.517034	868.7	0.796877	868.7	1.48511		869.6	0.394032	868.7	0.122389	868.7	0.111613	868.7	0.0703647		869.6	0.389355	868.7	0.206025	868.7	0.283201	868.7	0.441697		869.6	0.0186123	868.7	0.0308498	868.7	0.0415843	868.7	0.112667		869.6	0.134851	868.7	0.0518106	868.7	0.0438891	868.7	0.052202
869.7	0.779083	868.8	0.506837	868.8	0.736062	868.8	1.56795		869.7	0.386769	868.8	0.127481	868.8	0.116013	868.8	0.0681164		869.7	0.398075	868.8	0.206276	868.8	0.275489	868.8	0.479779		869.7	0.0250302	868.8	0.0292094	868.8	0.0440593	868.8	0.113206		869.7	0.118625	868.8	0.048317	868.8	0.0493299	868.8	0.0552634
869.8	0.75504	868.9	0.496544	868.9	0.695621	868.9	1.5087		869.8	0.367011	868.9	0.11529	868.9	0.120893	868.9	0.0720843		869.8	0.39472	868.9	0.204626	868.9	0.240325	868.9	0.454746		869.8	0.0252596	868.9	0.0196167	868.9	0.0382131	868.9	0.113924		869.8	0.11727	868.9	0.0495842	868.9	0.041831	868.9	0.0506894
869.9	0.647572	869	0.513145	869	0.61126	869	1.42004		869.9	0.360546	869	0.127714	869	0.0922665	869	0.0766585		869.9	0.340937	869	0.21273	869	0.221934	869	0.424582		869.9	0.024185	869	0.0305269	869	0.0395213	869	0.104786		869.9	0.107986	869	0.0596882	869	0.0458275	869	0.0605523
870	0.718397	869.1	0.526532	869.1	0.71086	869.1	1.64308		870	0.389458	869.1	0.130523	869.1	0.107505	869.1	0.0749002		870	0.382063	869.1	0.221575	869.1	0.261626	869.1	0.490466		870	0.0361721	869.1	0.0290315	869.1	0.0353122	869.1	0.127361		870	0.122847	869.1	0.0536155	869.1	0.0509909	869.1	0.0617081
870.1	0.677113	869.2	0.508223	869.2	0.675481	869.2	1.66031		870.1	0.363181	869.2	0.115993	869.2	0.100232	869.2	0.0718744		870.1	0.363697	869.2	0.188527	869.2	0.24545	869.2	0.46598		870.1	0.0301886	869.2	0.0281557	869.2	0.0435607	869.2	0.128529		870.1	0.0983273	869.2	0.0440255	869.2	0.049777	869.2	0.0591682
870.2	0.664033	869.3	0.515056	869.3	0.641693	869.3	1.45358		870.2	0.394951	869.3	0.103395	869.3	0.10524	869.3	0.0703837		870.2	0.357493	869.3	0.200135	869.3	0.219368	869.3	0.418573		870.2	0.0290191	869.3	0.0290276	869.3	0.035584	869.3	0.120265		870.2	0.119542	869.3	0.0464418	869.3	0.0402206	869.3	0.0578827
870.3	0.719825	869.4	0.469169	869.4	0.644251	869.4	1.34978		870.3	0.384713	869.4	0.106964	869.4	0.0909975	869.4	0.0685777		870.3	0.364983	869.4	0.190865	869.4	0.20181	869.4	0.408653		870.3	0.0377644	869.4	0.026448	869.4	0.0373315	869.4	0.110876		870.3	0.114677	869.4	0.0451961	869.4	0.0506327	869.4	0.0587244
870.4	0.674878	869.5	0.464574	869.5	0.649373	869.5	1.33991		870.4	0.361243	869.5	0.107321	869.5	0.108299	869.5	0.0542547		870.4	0.353188	869.5	0.190259	869.5	0.219066	869.5	0.395171		870.4	0.0329022	869.5	0.0336472	869.5	0.033524	869.5	0.112499		870.4	0.101999	869.5	0.0524003	869.5	0.0361628	869.5	0.0526324
870.5	0.6506	869.6	0.41688	869.6	0.580583	869.6	1.27813		870.5	0.361229	869.6	0.0861285	869.6	0.103991	869.6	0.0614701		870.5	0.359368	869.6	0.188641	869.6	0.21152	869.6	0.391653		870.5	0.0302595	869.6	0.0280703	869.6	0.0288158	869.6	0.0850866		870.5	0.109219	869.6	0.0336585	869.6	0.05038	869.6	0.0474101
870.6	0.482299	869.7	0.43188	869.7	0.556488	869.7	1.3811		870.6	0.250486	869.7	0.107819	869.7	0.09906	869.7	0.0643871		870.6	0.258635	869.7	0.184319	869.7	0.220386	869.7	0.381469		870.6	0.0232103	869.7	0.0320435	869.7	0.0388254	869.7	0.107811		870.6	0.0724545	869.7	0.0521063	869.7	0.0453728	869.7	0.0550295
870.7	0.653177	869.8	0.433444	869.8	0.550682	869.8	1.23318		870.7	0.35618	869.8	0.113512	869.8	0.100762	869.8	0.0665885		870.7	0.356798	869.8	0.170886	869.8	0.202084	869.8	0.370003		870.7	0.0311305	869.8	0.0236687	869.8	0.0358636	869.8	0.0987027		870.7	0.0994356	869.8	0.0384162	869.8	0.0399124	869.8	0.0494986
870.8	0.557824	869.9	0.452791	869.9	0.487258	869.9	1.32268		870.8	0.285744	869.9	0.119786	869.9	0.0954098	869.9	0.0553857		870.8	0.289027	869.9	0.169849	869.9	0.189341	869.9	0.391306		870.8	0.0249279	869.9	0.0250064	869.9	0.0307264	869.9	0.110336		870.8	0.0939639	869.9	0.0426666	869.9	0.0457612	869.9	0.0522654
870.9	0.649165	870	0.454274	870	0.532421	870	1.23455		870.9	0.330536	870	0.12756	870	0.10136	870	0.0587892		870.9	0.348665	870	0.16826	870	0.210643	870	0.376552		870.9	0.0256052	870	0.0245259	870	0.0354499	870	0.0811984		870.9	0.096774	870	0.0510154	870	0.036788	870	0.0538097
871	0.683372	870.1	0.413794	870.1	0.548277	870.1	1.14034		871	0.353474	870.1	0.109523	870.1	0.0992734	870.1	0.0717522		871	0.346443	870.1	0.162621	870.1	0.181323	870.1	0.354631		871	0.0378242	870.1	0.0221581	870.1	0.0325755	870.1	0.0864946		871	0.105701	870.1	0.0422713	870.1	0.0372205	870.1	0.0428105
871.1	0.619081	870.2	0.391551	870.2	0.491347	870.2	1.09263		871.1	0.338243	870.2	0.115505	870.2	0.110605	870.2	0.0525055		871.1	0.338013	870.2	0.157814	870.2	0.168545	870.2	0.337387		871.1	0.0302221	870.2	0.0207232	870.2	0.0199297	870.2	0.0903083		871.1	0.0882847	870.2	0.0444089	870.2	0.0421579	870.2	0.0488409
871.2	0.534315	870.3	0.389988	870.3	0.425574	870.3	1.12784		871.2	0.256907	870.3	0.109197	870.3	0.101708	870.3	0.0628184		871.2	0.275752	870.3	0.173204	870.3	0.151432	870.3	0.332152		871.2	0.0316546	870.3	0.0283121	870.3	0.0302122	870.3	0.0866531		871.2	0.0837588	870.3	0.0457053	870.3	0.037594	870.3	0.0455927
871.3	0.640484	870.4	0.329521	870.4	0.420591	870.4	1.25306		871.3	0.323495	870.4	0.109431	870.4	0.101686	870.4	0.0688515		871.3	0.329464	870.4	0.153136	870.4	0.157378	870.4	0.40098		871.3	0.0294707	870.4	0.0242202	870.4	0.0240366	870.4	0.100913		871.3	0.0935977	870.4	0.0386879	870.4	0.0391273	870.4	0.0561471
871.4	0.634269	870.5	0.355357	870.5	0.414391	870.5	1.19352		871.4	0.306258	870.5	0.100732	870.5	0.0946844	870.5	0.0623254		871.4	0.326073	870.5	0.142536	870.5	0.137028	870.5	0.363569		871.4	0.0329128	870.5	0.0244725	870.5	0.0240789	870.5	0.0904437		871.4	0.0947151	870.5	0.0409505	870.5	0.0319226	870.5	0.0506499
871.5	0.600707	870.6	0.364712	870.6	0.424802	870.6	1.01254		871.5	0.313365	870.6	0.109487	870.6	0.0885627	870.6	0.0498472		871.5	0.330453	870.6	0.144521	870.6	0.155308	870.6	0.312576		871.5	0.0333511	870.6	0.022573	870.6	0.0258754	870.6	0.087332		871.5	0.109012	870.6	0.0358438	870.6	0.0335278	870.6	0.0356758
871.6	0.614814	870.7	0.328003	870.7	0.415306	870.7	1.18273		871.6	0.306953	870.7	0.0873837	870.7	0.108666	870.7	0.0525497		871.6	0.329595	870.7	0.127397	870.7	0.156112	870.7	0.362898		871.6	0.0344384	870.7	0.0256598	870.7	0.0279562	870.7	0.105682		871.6	0.10324	870.7	0.0345424	870.7	0.0426011	870.7	0.0432471
871.7	0.566987	870.8	0.330807	870.8	0.370832	870.8	1.05467		871.7	0.300245	870.8	0.0909561	870.8	0.0965844	870.8	0.0604509		871.7	0.307855	870.8	0.13203	870.8	0.130272	870.8	0.318126		871.7	0.0305438	870.8	0.0320836	870.8	0.0219954	870.8	0.0932908		871.7	0.102311	870.8	0.0421813	870.8	0.0302574	870.8	0.0432637
871.8	0.595825	870.9	0.33409	870.9	0.384412	870.9	1.07903		871.8	0.309811	870.9	0.0738848	870.9	0.0986372	870.9	0.0602762		871.8	0.304825	870.9	0.140343	870.9	0.137221	870.9	0.311861		871.8	0.0250121	870.9	0.022921	870.9	0.0319444	870.9	0.093888		871.8	0.0959189	870.9	0.0406828	870.9	0.027468	870.9	0.0489799
871.9	0.480928	871	0.345052	871	0.361368	871	1.04075		871.9	0.252371	871	0.0899147	871	0.0902688	871	0.0494382		871.9	0.252168	871	0.125257	871	0.116829	871	0.303334		871.9	0.0234347	871	0.0234571	871	0.0271855	871	0.0855378		871.9	0.0883479	871	0.0364238	871	0.0340817	871	0.0472465
872	0.580111	871.1	0.358707	871.1	0.336294	871.1	1.03602		872	0.309933	871.1	0.0860177	871.1	0.103852	871.1	0.0553054		872	0.313432	871.1	0.134322	871.1	0.115638	871.1	0.294125		872	0.0261748	871.1	0.0270415	871.1	0.0220807	871.1	0.0788157		872	0.0904208	871.1	0.0368638	871.1	0.0297596	871.1	0.0407769
872.1	0.455371	871.2	0.32803	871.2	0.326351	871.2	1.08581		872.1	0.233035	871.2	0.0798418	871.2	0.0876186	871.2	0.0526429		872.1	0.235577	871.2	0.134085	871.2	0.115783	871.2	0.348736		872.1	0.0213915	871.2	0.0272626	871.2	0.0228281	871.2	0.0910158		872.1	0.0729532	871.2	0.039439	871.2	0.0258909	871.2	0.0415902
872.2	0.582702	871.3	0.302091	871.3	0.296477	871.3	0.861737		872.2	0.307289	871.3	0.0711991	871.3	0.0940385	871.3	0.0447505		872.2	0.308138	871.3	0.125087	871.3	0.108734	871.3	0.274627		872.2	0.0248199	871.3	0.0235968	871.3	0.0293812	871.3	0.0763997		872.2	0.0975851	871.3	0.0322208	871.3	0.026385	871.3	0.037251
872.3	0.536733	871.4	0.298969	871.4	0.275857	871.4	1.06644		872.3	0.282547	871.4	0.0765936	871.4	0.0852682	871.4	0.0405165		872.3	0.282359	871.4	0.112057	871.4	0.0966398	871.4	0.326556		872.3	0.0260395	871.4	0.0209459	871.4	0.0265149	871.4	0.0849477		872.3	0.0845782	871.4	0.0309797	871.4	0.0285085	871.4	0.046168
872.4	0.578779	871.5	0.312574	871.5	0.289795	871.5	0.972675		872.4	0.300912	871.5	0.0798753	871.5	0.0915344	871.5	0.0527795		872.4	0.304249	871.5	0.13777	871.5	0.112669	871.5	0.290237		872.4	0.0330362	871.5	0.0288718	871.5	0.0366762	871.5	0.0899872		872.4	0.0974752	871.5	0.0462211	871.5	0.0296451	871.5	0.0468673
872.5	0.49383	871.6	0.352969	871.6	0.272381	871.6	0.986315		872.5	0.258115	871.6	0.0787122	871.6	0.0986285	871.6	0.0463872		872.5	0.25533	871.6	0.132754	871.6	0.100909	871.6	0.281943		872.5	0.0237494	871.6	0.0254855	871.6	0.0337963	871.6	0.0721548		872.5	0.0671129	871.6	0.0416143	871.6	0.0292623	871.6	0.0381907
872.6	0.369479	871.7	0.327386	871.7	0.292471	871.7	0.942811		872.6	0.179448	871.7	0.0827732	871.7	0.102217	871.7	0.0390106		872.6	0.188011	871.7	0.135984	871.7	0.0923428	871.7	0.294992		872.6	0.0196301	871.7	0.0224598	871.7	0.026592	871.7	0.079354		872.6	0.0525767	871.7	0.0369875	871.7	0.0250026	871.7	0.0308774
872.7	0.544189	871.8	0.310929	871.8	0.301795	871.8	0.9732		872.7	0.269496	871.8	0.0703681	871.8	0.0912566	871.8	0.041977		872.7	0.278078	871.8	0.131108	871.8	0.0951462	871.8	0.295268		872.7	0.0329446	871.8	0.0283862	871.8	0.0189092	871.8	0.0715939		872.7	0.0887698	871.8	0.0340473	871.8	0.0260322	871.8	0.0499523
872.8	0.515835	871.9	0.382107	871.9	0.316	871.9	1.14755		872.8	0.2431	871.9	0.0836565	871.9	0.0912101	871.9	0.0592629		872.8	0.257086	871.9	0.14162	871.9	0.111002	871.9	0.335786		872.8	0.0215483	871.9	0.0238492	871.9	0.0283279	871.9	0.0973466		872.8	0.0866238	871.9	0.0351893	871.9	0.0251321	871.9	0.0424304
872.9	0.563993	872	0.276816	872	0.325244	872	0.928073		872.9	0.261543	872	0.0779711	872	0.0883295	872	0.0388816		872.9	0.290431	872	0.115886	872	0.113835	872	0.299977		872.9	0.0248268	872	0.0251538	872	0.0305118	872	0.0836957		872.9	0.106474	872	0.0384197	872	0.0375673	872	0.0404731
873	0.521849	873	0.310646	873	0.308513	873	0.812324		873	0.272063	873	0.0627127	873	0.0686442	873	0.0429917		873	0.277785	873	0.106514	873	0.110004	873	0.235669		873	0.0302904	873	0.0247512	873	0.0244319	873	0.074866		873	0.0987259	873	0.0315104	873	0.0255509	873	0.0441471
873.4	0.425025	873.5	0.28307	873.5	0.350409	873.5	0.925224		873.4	0.206698	873.5	0.0563668	873.5	0.0681143	873.5	0.0379645		873.4	0.214023	873.5	0.118759	873.5	0.12625	873.5	0.267901		873.4	0.0256422	873.5	0.0215367	873.5	0.0305398	873.5	0.0736827		873.4	0.0609446	873.5	0.0285663	873.5	0.0376696	873.5	0.0403707
874	0.476428	874	0.228866	874	0.363124	874	1.01418		874	0.240393	874	0.058221	874	0.0751096	874	0.0489621		874	0.233247	874	0.103244	874	0.118914	874	0.302383		874	0.0160376	874	0.0264041	874	0.0293783	874	0.081698		874	0.0761785	874	0.032286	874	0.0235251	874	0.0441666
874.5	0.365045	874.5	0.313781	874.5	0.337072	874.5	0.99376		874.5	0.17246	874.5	0.0700311	874.5	0.0652752	874.5	0.0379177		874.5	0.203298	874.5	0.132639	874.5	0.107602	874.5	0.310168		874.5	0.0209851	874.5	0.0288567	874.5	0.0327507	874.5	0.0945858		874.5	0.0602974	874.5	0.0356536	874.5	0.0316563	874.5	0.0483179
875	0.283861	875	0.266588	875	0.397552	875	0.958122		875	0.134944	875	0.0675806	875	0.0776875	875	0.0380649		875	0.145467	875	0.124139	875	0.147756	875	0.277241		875	0.018393	875	0.0237815	875	0.0357418	875	0.0808514		875	0.0398199	875	0.0333279	875	0.0258438	875	0.0435507
875.5	0.5141	875.5	0.308001	875.5	0.375953	875.5	0.834635		875.5	0.25857	875.5	0.0681954	875.5	0.0704406	875.5	0.0419319		875.5	0.268659	875.5	0.11911	875.5	0.118444	875.5	0.268638		875.5	0.0222733	875.5	0.0236212	875.5	0.0349124	875.5	0.0771467		875.5	0.091192	875.5	0.0271535	875.5	0.0274305	875.5	0.0499789
876	0.480465	876	0.28804	876	0.374591	876	0.846333		876	0.230135	876	0.0671775	876	0.0692965	876	0.0392961		876	0.240254	876	0.0973371	876	0.134757	876	0.257869		876	0.0231207	876	0.0275731	876	0.0336734	876	0.0745103		876	0.069703	876	0.0337657	876	0.0360862	876	0.0425118
876.5	0.270074	876.5	0.255381	876.5	0.35787	876.5	0.843307		876.5	0.139552	876.5	0.0601023	876.5	0.0682783	876.5	0.0380239		876.5	0.136646	876.5	0.108025	876.5	0.127182	876.5	0.253893		876.5	0.0186549	876.5	0.0280182	876.5	0.0358601	876.5	0.0770163		876.5	0.0464326	876.5	0.032076	876.5	0.0415633	876.5	0.0626066
877	0.507856	877	0.26461	877	0.338437	877	0.897226		877	0.255503	877	0.0630148	877	0.0720914	877	0.0439733		877	0.261544	877	0.105595	877	0.132461	877	0.259961		877	0.0238646	877	0.0229507	877	0.0274125	877	0.0817796		877	0.0891395	877	0.0340895	877	0.0326315	877	0.0542469
877.5	0.359629	877.5	0.253286	877.5	0.33743	877.5	0.803932		877.5	0.182288	877.5	0.057957	877.5	0.0720581	877.5	0.0400508		877.5	0.20841	877.5	0.114498	877.5	0.121809	877.5	0.244289		877.5	0.0208746	877.5	0.0209854	877.5	0.0298324	877.5	0.0780173		877.5	0.0647209	877.5	0.0330695	877.5	0.0378161	877.5	0.0636015
878	0.412175	878	0.248191	878	0.351068	878	0.703354		878	0.223455	878	0.0583808	878	0.0659358	878	0.0438294		878	0.194289	878	0.105757	878	0.134735	878	0.211606		878	0.0243047	878	0.0302488	878	0.0313478	878	0.0600259		878	0.0717592	878	0.0361798	878	0.0389533	878	0.0639925
878.5	0.488801	878.5	0.244181	878.5	0.327729	878.5	0.804193		878.5	0.242707	878.5	0.0664369	878.5	0.0685952	878.5	0.0350479		878.5	0.253527	878.5	0.11023	878.5	0.10838	878.5	0.210221		878.5	0.0258486	878.5	0.0235417	878.5	0.0321045	878.5	0.059423		878.5	0.0785501	878.5	0.0353887	878.5	0.0392702	878.5	0.0498712
879	0.386173	879	0.245225	879	0.331514	879	0.84611		879	0.199133	879	0.0563245	879	0.0726947	879	0.0455476		879	0.195349	879	0.0991086	879	0.117217	879	0.24423		879	0.0199215	879	0.0270901	879	0.0320463	879	0.0698107		879	0.072794	879	0.0297218	879	0.0399511	879	0.0638251
879.5	0.454379	879.5	0.23991	879.5	0.31784	879.5	0.89027		879.5	0.254651	879.5	0.0479123	879.5	0.0681859	879.5	0.05136		879.5	0.229006	879.5	0.111271	879.5	0.115462	879.5	0.254977		879.5	0.0231624	879.5	0.0238707	879.5	0.0257152	879.5	0.0757192		879.5	0.0806779	879.5	0.0340197	879.5	0.0294854	879.5	0.0724828
880	0.417692	880	0.237219	880	0.366089	880	0.774284		880	0.232929	880	0.0578747	880	0.0695795	880	0.0472808		880	0.223654	880	0.0916856	880	0.124783	880	0.227387		880	0.0252386	880	0.0206707	880	0.0242368	880	0.064829		880	0.0789402	880	0.0276404	880	0.0354898	880	0.058586
880.5	0.479692								880.5	0.262423								880.5	0.264233								880.5	0.0246862								880.5	0.0914903
881	0.301383								881	0.159245								881	0.158582								881	0.0212787								881	0.0604867

## Sheet: S Figure 7
S Figure 7a							S Figure 7b							S Figure 7c							S Figure 7d
Photon Energy (eV) (OCP)	Residuals × 10⁻⁴ (OCP)	Photon Energy (eV) (1.2 V)	Residuals × 10⁻⁴ (1.2 V)	Photon Energy (eV) (1.6 V)	Residuals × 10⁻⁴ (1.6 V)		Photon Energy (eV) (OCP)	Residuals × 10⁻⁴ (OCP)	Photon Energy (eV) (1.2 V)	Residuals × 10⁻⁴ (1.2 V)	Photon Energy (eV) (1.6 V)	Residuals × 10⁻⁴ (1.6 V)		Photon Energy (eV) (OCP)	Residuals × 10⁻⁴ (OCP)	Photon Energy (eV) (1.2 V)	Residuals × 10⁻⁴ (1.2 V)	Photon Energy (eV) (1.6 V)	Residuals × 10⁻⁴ (1.6 V)		Photon Energy (eV) (OCP)	Residuals × 10⁻⁴ (OCP)	Photon Energy (eV) (1.2 V)	Residuals × 10⁻⁴ (1.2 V)	Photon Energy (eV) (1.6 V)	Residuals × 10⁻⁴ (1.6 V)
848.9	-0.667623	848.9	-0.482119	848.9	-0.758761		848.9	0.195637	848.9	0.135225	848.9	0.493926		848.9	0.0672495	848.9	0.0657612	848.9	-0.0762308		848.9	-0.105801	848.9	-0.204054	848.9	-0.283744
849.2	-0.522387	849.2	-0.503506	849.2	-0.761035		849.2	0.116892	849.2	0.00108784	849.2	-0.173386		849.2	0.0867533	849.2	0.199514	849.2	-0.213029		849.2	-0.247418	849.2	-0.333494	849.2	-0.380209
849.5	-0.229713	849.5	-0.100351	849.5	-0.452128		849.5	-0.280935	849.5	-0.614783	849.5	0.121188		849.5	0.192248	849.5	0.11067	849.5	-0.21307		849.5	-0.290331	849.5	-0.43964	849.5	-0.342068
849.8	0.136378	849.8	-0.156022	849.8	-0.249489		849.8	-1.1281	849.8	-0.899142	849.8	-0.424231		849.8	-0.0626721	849.8	0.171715	849.8	-0.0964237		849.8	-0.558582	849.8	-0.476063	849.8	-0.550996
850.1	0.463618	850.1	0.435399	850.1	-0.0672606		850.1	-1.24274	850.1	-0.559927	850.1	1.40824		850.1	-0.130116	850.1	0.423182	850.1	-0.159894		850.1	-0.530917	850.1	-0.559049	850.1	-0.787988
850.2	-0.0645717	850.2	-0.0852472	850.2	-0.255928		850.2	-2.47511	850.2	-1.58409	850.2	0.936363		850.2	-0.0734316	850.2	0.224522	850.2	-0.660561		850.2	-0.838911	850.2	-0.714699	850.2	-0.831435
850.3	1.00958	850.3	-0.123176	850.3	-0.311293		850.3	-0.0993649	850.3	0.126121	850.3	0.868482		850.3	0.168561	850.3	0.00835726	850.3	-0.824605		850.3	-0.460514	850.3	-0.649319	850.3	-0.900432
850.4	0.0239888	850.4	0.124217	850.4	-0.42462		850.4	-0.659051	850.4	0.722065	850.4	2.89197		850.4	-0.042738	850.4	0.138141	850.4	-0.680504		850.4	-0.606891	850.4	-0.410612	850.4	-0.848046
850.5	-0.377119	850.5	-0.369872	850.5	-0.635507		850.5	-0.800774	850.5	0.969473	850.5	5.82		850.5	-0.299778	850.5	-0.197122	850.5	-0.192057		850.5	-0.878186	850.5	-0.44867	850.5	-0.6804
850.6	0.371798	850.6	-1.03134	850.6	-1.26832		850.6	0.128949	850.6	1.70645	850.6	5.22776		850.6	-0.550986	850.6	-0.491465	850.6	-0.50546		850.6	-0.447565	850.6	-0.533609	850.6	-0.717084
850.7	1.30194	850.7	-0.0583607	850.7	-0.378724		850.7	3.20919	850.7	3.26054	850.7	11.9454		850.7	-0.618772	850.7	-0.73725	850.7	0.85248		850.7	0.259307	850.7	0.149239	850.7	0.0457729
850.8	1.14716	850.8	0.116301	850.8	-0.0155102		850.8	2.77987	850.8	2.0672	850.8	12.141		850.8	-1.07914	850.8	-0.928364	850.8	0.319748		850.8	0.390511	850.8	-0.0046093	850.8	0.298176
850.9	4.04341	850.9	1.20216	850.9	0.798541		850.9	6.08928	850.9	3.48981	850.9	12.6092		850.9	-0.828663	850.9	-0.670067	850.9	-0.00226865		850.9	1.31742	850.9	0.410683	850.9	0.499319
851	3.25938	851	2.20319	851	1.12656		851	4.15479	851	4.65359	851	13.8522		851	-0.898562	851	-0.463034	851	-0.162027		851	0.959569	851	0.610413	851	0.474279
851.1	4.69152	851.1	2.23616	851.1	1.21168		851.1	4.89727	851.1	2.42459	851.1	7.81753		851.1	-0.643995	851.1	-0.486834	851.1	-0.928085		851.1	1.22186	851.1	0.452188	851.1	0.411332
851.2	4.89318	851.2	2.89501	851.2	1.56368		851.2	2.27423	851.2	0.585287	851.2	4.6608		851.2	-0.616101	851.2	-0.53767	851.2	-2.22687		851.2	0.778078	851.2	0.171969	851.2	0.313327
851.3	4.15317	851.3	4.22511	851.3	1.95158		851.3	-1.46777	851.3	0.308824	851.3	4.24952		851.3	-0.419412	851.3	-0.32164	851.3	-1.42017		851.3	-0.0635577	851.3	0.248138	851.3	0.0228543
851.4	6.37239	851.4	5.12654	851.4	1.77041		851.4	0.308064	851.4	0.968583	851.4	-0.509888		851.4	0.00914797	851.4	-0.174231	851.4	-2.45559		851.4	0.367249	851.4	0.270593	851.4	-0.604309
851.5	5.10359	851.5	2.95161	851.5	2.97477		851.5	-2.06197	851.5	-0.509338	851.5	1.36386		851.5	0.0509171	851.5	-0.115241	851.5	-1.80288		851.5	0.592829	851.5	-0.113704	851.5	-0.325745
851.6	4.62643	851.6	2.41173	851.6	2.39916		851.6	-0.0826205	851.6	-0.437762	851.6	-0.649094		851.6	0.244671	851.6	-0.136478	851.6	-1.39198		851.6	0.18738	851.6	0.232869	851.6	-0.208163
851.7	4.03209	851.7	2.58444	851.7	1.64732		851.7	0.71495	851.7	1.05436	851.7	-0.13881		851.7	0.207511	851.7	-0.0686117	851.7	-0.790501		851.7	0.184718	851.7	0.177226	851.7	-0.411105
851.8	2.96992	851.8	2.13622	851.8	1.06657		851.8	0.274012	851.8	0.564177	851.8	0.938624		851.8	0.131441	851.8	0.0384688	851.8	-0.391348		851.8	0.252427	851.8	0.137229	851.8	-0.123536
851.9	2.87275	851.9	2.12208	851.9	0.408191		851.9	0.755303	851.9	0.189164	851.9	-0.82551		851.9	0.174912	851.9	-0.0450792	851.9	-0.110916		851.9	0.240477	851.9	0.377048	851.9	-0.377896
852	2.95121	852	0.848051	852	0.949285		852	0.564609	852	0.59959	852	2.84469		852	0.072141	852	-0.058999	852	0.58286		852	0.271948	852	0.143385	852	-0.00933293
852.1	2.34501	852.1	-0.681443	852.1	0.733597		852.1	0.673986	852.1	-0.231744	852.1	3.1183		852.1	0.199365	852.1	0.0150706	852.1	0.714597		852.1	0.250626	852.1	-0.184283	852.1	-0.267494
852.2	1.62508	852.2	0.400087	852.2	-0.212344		852.2	0.538949	852.2	0.297154	852.2	0.96378		852.2	0.142213	852.2	0.0583192	852.2	0.69645		852.2	0.0997974	852.2	0.0578228	852.2	-0.579564
852.3	0.384414	852.3	0.446029	852.3	-0.270413		852.3	0.27474	852.3	0.39643	852.3	0.186293		852.3	0.119163	852.3	0.148101	852.3	0.206116		852.3	-0.0677456	852.3	-0.0680092	852.3	-0.69445
852.4	0.722574	852.4	-0.0886314	852.4	-0.202977		852.4	-0.179486	852.4	-0.0527221	852.4	-0.603086		852.4	0.205629	852.4	0.0404361	852.4	0.12166		852.4	-0.0862013	852.4	-0.0528623	852.4	-0.80638
852.5	0.064856	852.5	-0.435814	852.5	-0.220877		852.5	-0.390443	852.5	-0.419327	852.5	-1.15193		852.5	0.189856	852.5	-0.10959	852.5	0.0754634		852.5	-0.250688	852.5	-0.312897	852.5	-0.799933
852.6	-0.130589	852.6	-0.682287	852.6	-0.100069		852.6	0.00281263	852.6	-0.54121	852.6	-1.26107		852.6	0.276545	852.6	-0.112399	852.6	-0.186283		852.6	-0.286969	852.6	-0.132976	852.6	-0.760881
852.7	-0.228299	852.7	-0.305959	852.7	-0.0618533		852.7	0.0470132	852.7	-0.552515	852.7	-0.936843		852.7	0.193747	852.7	-0.115995	852.7	0.161693		852.7	-0.239859	852.7	-0.28052	852.7	-0.605967
852.8	-0.274065	852.8	-0.337701	852.8	0.0422313		852.8	-0.0813009	852.8	-0.469916	852.8	-0.694036		852.8	0.227751	852.8	-0.00368917	852.8	-0.0537073		852.8	-0.169309	852.8	-0.194667	852.8	-0.809878
852.9	-0.338962	852.9	-0.192769	852.9	0.361318		852.9	0.222924	852.9	-0.455792	852.9	-1.31761		852.9	0.171439	852.9	-0.116553	852.9	0.29069		852.9	-0.207167	852.9	-0.243301	852.9	-0.737955
853	-0.402495	853	-0.356518	853	-0.0862711		853	0.0959689	853	-0.0502524	853	-1.97938		853	0.144126	853	-0.0235498	853	0.0578028		853	-0.23104	853	-0.237581	853	-0.691541
853.1	-0.163111	853.1	-0.163662	853.1	0.149776		853.1	-0.00124699	853.1	-0.156416	853.1	-0.400833		853.1	0.1415	853.1	-0.0628558	853.1	0.355108		853.1	-0.0466626	853.1	-0.108914	853.1	-0.551164
853.2	-0.12273	853.2	-0.361264	853.2	0.0901538		853.2	0.480206	853.2	0.0428524	853.2	-0.950036		853.2	0.148809	853.2	0.00656794	853.2	0.215398		853.2	-0.0378063	853.2	-0.0436698	853.2	-0.744194
853.3	0.00360917	853.3	-0.167574	853.3	0.214198		853.3	0.0510715	853.3	0.306585	853.3	-0.00293562		853.3	0.156965	853.3	-0.0232653	853.3	0.354434		853.3	-0.0187437	853.3	-0.107998	853.3	-0.62143
853.4	-0.166281	853.4	-0.0184475	853.4	0.243409		853.4	0.0481361	853.4	0.430435	853.4	0.675912		853.4	0.0670497	853.4	-0.125505	853.4	0.699601		853.4	-0.0688895	853.4	0.0323896	853.4	-0.389016
853.5	-0.197103	853.5	-0.357931	853.5	0.136913		853.5	0.23287	853.5	0.0156157	853.5	-0.47624		853.5	0.0828287	853.5	0.0710386	853.5	0.45861		853.5	-0.0803348	853.5	-0.131411	853.5	-0.42816
853.6	-0.0814215	853.6	-0.35832	853.6	0.199429		853.6	0.331143	853.6	0.228825	853.6	-0.223288		853.6	0.000683771	853.6	-0.0714179	853.6	0.349649		853.6	-0.0768127	853.6	-0.191483	853.6	-0.435863
853.7	-0.237791	853.7	-0.353897	853.7	0.119024		853.7	-0.554352	853.7	0.0674586	853.7	0.0720394		853.7	0.181038	853.7	0.0111418	853.7	0.354691		853.7	-0.166527	853.7	-0.0593266	853.7	-0.337811
853.8	-0.217404	853.8	-0.288141	853.8	-0.0207465		853.8	-0.174681	853.8	-0.26158	853.8	0.381491		853.8	0.0923004	853.8	-0.0564058	853.8	0.244071		853.8	-0.223407	853.8	-0.2171	853.8	-0.41942
853.9	-0.288885	853.9	0.285924	853.9	-0.0391638		853.9	-0.333351	853.9	-0.0925389	853.9	0.0885111		853.9	0.0769898	853.9	-0.0355774	853.9	0.410675		853.9	-0.24648	853.9	-0.10136	853.9	-0.309066
854	-0.482297	854	0.037152	854	-0.0555708		854	0.00294876	854	-0.338949	854	0.030887		854	0.147751	854	0.00652213	854	0.041616		854	-0.156683	854	-0.121539	854	-0.260632
854.1	-0.0712541	854.1	0.00779034	854.1	-0.385244		854.1	-0.169067	854.1	-0.437346	854.1	0.028876		854.1	0.0616984	854.1	0.137236	854.1	-0.211129		854.1	-0.146142	854.1	-0.242422	854.1	-0.352207
854.2	-0.233781	854.2	0.15503	854.2	-0.312901		854.2	-0.430755	854.2	-0.657541	854.2	-0.0234732		854.2	0.222205	854.2	0.0295049	854.2	-0.0590128		854.2	-0.304016	854.2	-0.271849	854.2	-0.487136
854.3	-0.26169	854.3	0.196345	854.3	-0.202083		854.3	-0.317592	854.3	-0.502863	854.3	0.0733418		854.3	0.132931	854.3	0.163559	854.3	0.0393178		854.3	-0.172201	854.3	-0.210271	854.3	-0.260878
854.4	-0.135761	854.4	0.255621	854.4	-0.261793		854.4	-0.0833361	854.4	-0.558149	854.4	0.252154		854.4	0.0928176	854.4	0.128086	854.4	0.0106173		854.4	-0.210136	854.4	-0.203132	854.4	-0.244922
854.5	0.0600429	854.5	0.219662	854.5	-0.22187		854.5	-0.0146609	854.5	-0.616213	854.5	-0.26937		854.5	0.143355	854.5	0.0428955	854.5	-0.213484		854.5	-0.0646617	854.5	-0.22355	854.5	-0.430849
854.6	0.119598	854.6	0.0838218	854.6	-0.109055		854.6	0.230438	854.6	-0.506217	854.6	0.0913151		854.6	0.246285	854.6	0.0369144	854.6	-0.0221831		854.6	-0.133588	854.6	-0.279344	854.6	-0.293292
854.7	-0.0210104	854.7	0.257275	854.7	-0.249195		854.7	0.0204339	854.7	-0.395877	854.7	-0.872685		854.7	0.147859	854.7	0.0870302	854.7	-0.211024		854.7	-0.188656	854.7	-0.235297	854.7	-0.336474
854.8	-0.21797	854.8	0.217277	854.8	-0.204523		854.8	-0.155462	854.8	-0.575347	854.8	-0.421775		854.8	0.0947444	854.8	0.0413702	854.8	-0.20897		854.8	-0.0884323	854.8	-0.232609	854.8	-0.307079
854.9	-0.00332516	854.9	0.136996	854.9	-0.165338		854.9	0.0273972	854.9	-0.448292	854.9	-0.40419		854.9	0.0602131	854.9	0.169231	854.9	0.0828278		854.9	-0.227165	854.9	-0.205148	854.9	-0.278813
855	-0.224666	855	0.080595	855	-0.0736087		855	-0.429443	855	-0.278447	855	-0.410956		855	0.0805802	855	0.101854	855	-0.00563007		855	-0.102446	855	-0.210248	855	-0.37696
855.1	-0.312185	855.1	-0.139268	855.1	-0.000890299		855.1	-0.708826	855.1	-0.29779	855.1	-0.596538		855.1	0.0466976	855.1	0.116149	855.1	0.0578336		855.1	-0.169884	855.1	-0.132902	855.1	-0.34171
855.6	-0.136732	855.6	0.237345	855.6	-0.0302414		855.6	-0.37719	855.6	-0.221684	855.6	-0.555534		855.6	0.0327651	855.6	0.149535	855.6	-0.0600091		855.6	-0.135053	855.6	-0.159899	855.6	-0.347751
856.1	-0.0605748	856.1	0.099898	856.1	0.167459		856.1	-0.620353	856.1	0.0340938	856.1	-0.818569		856.1	0.0968807	856.1	-0.0208773	856.1	0.123985		856.1	-0.207177	856.1	-0.176706	856.1	-0.296661
856.6	-0.205779	856.6	0.0876776	856.6	0.199054		856.6	-0.498004	856.6	-0.198005	856.6	-0.679881		856.6	0.132904	856.6	0.032724	856.6	0.157017		856.6	-0.0869906	856.6	-0.168464	856.6	-0.390891
857.1	-0.106492	857.1	-0.112391	857.1	0.0233669		857.1	-0.288622	857.1	0.428847	857.1	-0.541368		857.1	0.146882	857.1	0.169643	857.1	0.214281		857.1	-0.253267	857.1	-0.145852	857.1	-0.294496
857.6	-0.175166	857.6	-0.19583	857.6	0.0762605		857.6	-0.112596	857.6	0.11309	857.6	-0.180242		857.6	0.159912	857.6	0.122707	857.6	0.414786		857.6	-0.0889991	857.6	-0.183495	857.6	-0.40051
858.1	-0.396454	858.1	-0.307091	858.1	-0.0133933		858.1	-0.172181	858.1	0.26898	858.1	-0.190647		858.1	0.120086	858.1	0.263753	858.1	0.203352		858.1	-0.124013	858.1	-0.060376	858.1	-0.373412
858.6	-0.335853	858.6	-0.0613356	858.6	0.0927538		858.6	-0.0624936	858.6	0.323398	858.6	0.329239		858.6	0.128383	858.6	0.128012	858.6	0.256108		858.6	-0.0562461	858.6	-0.180305	858.6	-0.233387
859.1	-0.404317	859.1	-0.134703	859.1	-0.0846411		859.1	-0.250679	859.1	0.326697	859.1	0.110819		859.1	0.101537	859.1	0.0738683	859.1	0.217579		859.1	-0.092943	859.1	-0.123115	859.1	-0.13412
859.6	-0.41701	859.6	-0.313023	859.6	0.0368528		859.6	-0.133959	859.6	0.196429	859.6	0.199482		859.6	0.0649721	859.6	0.0947321	859.6	0.377298		859.6	-0.166892	859.6	-0.15482	859.6	-0.24405
860.1	-0.559177	860.1	-0.102264	860.1	-0.084024		860.1	-0.106671	860.1	0.192647	860.1	-0.183973		860.1	-0.0360859	860.1	0.161632	860.1	0.220082		860.1	-0.155575	860.1	-0.0939202	860.1	-0.222987
860.6	-0.552763	860.6	-0.462375	860.6	-0.213989		860.6	-0.229579	860.6	0.0971329	860.6	0.166655		860.6	0.0461095	860.6	0.15188	860.6	0.277583		860.6	-0.188615	860.6	-0.130549	860.6	-0.197884
861.1	-0.583027	861.1	-0.234539	861.1	-0.0162613		861.1	0.166786	861.1	0.33946	861.1	0.561613		861.1	0.0611849	861.1	0.175571	861.1	0.394655		861.1	-0.114433	861.1	-0.171211	861.1	-0.104446

## Sheet: S Figure 9
S Figure 9b
Time (s)	2nd Order ×10⁻³	3rd Order ×10⁻³	Time (s) [Potential]	Potential (V vs RHE)
1.8	2.17166	2.75316
3.6	2.2192	2.71732
5.4	2.14365	2.80817
7.2	2.16546	2.76566
9	2.14499	2.73678
10.8	2.27319	2.82827
12.6	2.2065	2.84139
14.4	2.19319	2.82747
16.2	2.21069	2.66843
18	2.37208	2.79169
19.8	2.27192	2.88895
21.6	2.21355	2.7385
23.4	2.14575	2.82664
25.2	2.17159	2.69565
27	2.17264	2.83773
28.8	2.38394	2.88009
30.6	2.18536	2.75452
32.4	2.19999	2.83205
34.2	2.26569	2.79501
36	2.272	2.77348
37.8	2.25865	2.753
39.6	2.34748	2.7558
41.4	2.42484	2.82982
43.2	2.38966	2.81815
45	2.39379	2.68115
46.8	2.38122	2.78743
48.6	2.36662	2.75422
50.4	2.47668	2.84353
52.2	2.50476	2.85951
54	2.57093	2.88663
55.8	2.79241	2.84793
57.6	2.82353	2.89983
59.4	2.99125	2.78995
61.2	2.92702	2.9482
63	3.00762	2.98693
64.8	3.05863	2.90574
66.6	3.05119	2.84827
68.4	2.79894	2.85168
70.2	2.76589	2.94945
72	2.8262	3.03909
73.8	2.6445	2.84625
75.6	2.66481	2.92672
77.4	2.50639	2.9756
79.2	2.33656	2.83993
81	2.52544	2.87369
82.8	2.45328	2.85319
84.6	2.44055	2.91731
86.4	2.51911	2.94639
88.2	2.47364	2.84137
90	2.42961	2.85397
91.8	2.44231	2.87582
93.6	2.46948	2.8115
95.4	2.58173	2.90062
97.2	2.41719	2.84748
99	2.50022	2.84682
100.8	2.33725	2.7958
102.6	2.41396	2.89974
104.4	2.36266	2.75182
106.2	2.45886	2.83237
108	2.53604	2.89726
109.8	2.29902	2.66537
111.6	2.45663	2.77569
113.4	2.4109	2.79734
115.2	2.44527	2.85915
117	2.47238	3.01119
118.8	2.42318	2.87518
120.6	2.54357	2.97675
122.4	2.40336	2.87735
124.2	2.51504	2.93669
126	2.4596	2.82812
127.8	2.34105	2.92049
131.4	2.39021	2.88745
133.2	2.53879	2.8472
135	2.45461	2.9941	0	0.801206
136.8	2.35563	2.96117	0.0999	0.802183
138.6	2.39686	2.87137	0.1998	0.803198
140.4	2.36582	2.91181	0.2997	0.804169
142.2	2.36958	2.87654	0.3996	0.805268
144	2.43017	2.75155	0.4995	0.806211
145.8	2.37616	2.97717	0.5994	0.807254
147.6	2.44813	2.9667	0.6993	0.808268
149.4	2.4277	2.82204	0.7992	0.809187
151.2	2.34895	2.91126	0.8991	0.81021
153	2.38081	2.89928	0.999	0.811132
154.8	2.40836	2.83814	1.0989	0.812185
156.6	2.38476	2.88318	1.1988	0.813279
158.4	2.40821	2.82449	1.2987	0.814187
160.2	2.41003	2.91186	1.3987	0.815144
162	2.46312	2.7992	1.4985	0.816102
163.8	2.32133	2.95448	1.5985	0.817188
165.6	2.38406	2.88072	1.6984	0.818069
167.4	2.39414	2.9827	1.7983	0.819144
169.2	2.45093	2.81578	1.8982	0.820128
171	2.2828	2.85648	1.9981	0.821259
172.8	2.49709	2.83715	2.098	0.822206
174.6	2.96946	2.80779	2.1979	0.823223
176.4	2.84279	2.86149	2.2978	0.824257
178.2	3.09432	2.94994	2.4177	0.825349
180	2.9361	2.87526	2.5376	0.826595
181.8	2.97269	2.99281	2.6574	0.827823
183.6	3.14185	2.96232	2.7773	0.828958
185.4	3.06672	2.99647	2.8773	0.829939
187.2	2.94994	2.83401	2.9771	0.830944
189	2.92339	2.85407	3.0771	0.831973
190.8	2.72821	2.88504	3.177	0.83299
192.6	2.67994	2.93764	3.2769	0.833933
194.4	2.65547	2.92672	3.3768	0.83487
196.2	2.55766	2.87876	3.4767	0.835933
198	2.63953	2.86566	3.5766	0.836976
199.8	2.44972	2.79078	3.6765	0.837921
201.6	2.44146	2.94863	3.7764	0.838865
203.4	2.46102	2.86589	3.8763	0.839842
205.2	2.32088	2.87452	3.9762	0.840879
207	2.21827	2.72096	4.0961	0.842092
208.8	2.40428	2.91642	4.216	0.843242
210.6	2.414	2.73926	4.3359	0.844542
212.4	2.32006	2.8853	4.4557	0.845728
214.2	2.32931	2.83916	4.5557	0.846621
216	2.20135	2.79952	4.6556	0.847694
217.8	2.26045	2.8341	4.7555	0.848671
219.6	2.29341	2.8449	4.8554	0.849747
221.4	2.27547	2.8221	4.9553	0.850748
223.2	2.26943	2.78724	5.0552	0.851745
225	2.26708	2.86738	5.1551	0.852738
226.8	2.23258	2.79671	5.255	0.853809
228.6	2.19228	2.72653	5.3549	0.8547
230.4	2.284	2.7698	5.4548	0.855694
232.2	2.33804	2.78137	5.5547	0.856739
234	2.35438	2.81192	5.6546	0.85772
235.8	2.25679	2.83966	5.7545	0.858708
237.6	2.24065	2.73077	5.8544	0.859658
239.4	2.32664	2.76201	5.9743	0.860918
241.2	2.37641	2.78398	6.0942	0.862127
243	2.29099	2.90575	6.2141	0.86334
244.8	2.11518	2.76832	6.334	0.864458
246.6	2.24188	2.78449	6.4339	0.865468
248.4	2.18368	2.87074	6.5338	0.866516
250.2	2.28924	2.73341	6.6337	0.867471
252	2.3524	2.71437	6.7336	0.868491
253.8	2.2996	2.77905	6.8335	0.869512
255.6	2.3514	2.88292	6.9334	0.870483
257.4	2.22111	2.73175	7.0333	0.871489
259.2	2.17819	2.85709	7.1332	0.872568
261	2.17425	2.8073	7.2331	0.873488
262.8	2.21138	2.78906	7.333	0.874564
264.6	2.20352	2.75435	7.4329	0.875664
266.4	2.16663	2.71234	7.5328	0.876539
268.2	2.26077	2.78975	7.6327	0.877581
270	2.19049	2.82359	7.7327	0.878498
271.8	2.33508	2.85303	7.8525	0.877694
273.6	2.06839	2.63945	7.9724	0.880828
275.4	2.19165	2.77988	8.0923	0.882087
277.2	2.10193	2.69262	8.2122	0.883338
279	2.2345	2.65688	8.3121	0.884318
280.8	2.30381	2.69522	8.412	0.885175
282.6	2.2546	2.74357	8.5119	0.886252
284.4	2.20635	2.72591	8.6118	0.887199
286.2	2.17704	2.75495	8.7117	0.888309
288	2.14341	2.76172	8.8116	0.88927
289.8	2.23281	2.73007	8.9115	0.89032
291.6	2.5665	2.83975	9.0114	0.891277
293.4	2.75121	2.79753	9.1113	0.892307
295.2	2.88072	2.81312	9.2113	0.893347
297	2.73044	2.82185	9.3111	0.894315
298.8	2.71556	2.78486	9.4111	0.895339
300.6	2.7164	2.85782	9.511	0.896352
302.4	2.59609	2.70254	9.6109	0.897337
304.2	2.63983	2.74134	9.7308	0.898535
306	2.63068	2.73569	9.8506	0.899734
307.8	2.56537	2.78986	9.9905	0.901137
309.6	2.56922	2.84457	10.0904	0.902148
311.4	2.51354	2.7426	10.1903	0.903062
313.2	2.40318	2.74127	10.2902	0.904022
315	2.36654	2.61919	10.3901	0.905088
316.8	2.18582	2.75744	10.49	0.906041
318.6	2.11928	2.59012	10.5899	0.907091
320.4	2.10714	2.67406	10.6899	0.908112
322.2	2.13599	2.65421	10.7897	0.909052
324	2.08971	2.76004	10.9096	0.910202
325.8	2.0459	2.7523	11.0295	0.911437
327.6	1.97674	2.64628	11.1694	0.912871
329.4	2.13885	2.69244	11.2693	0.913856
331.2	2.0119	2.74697	11.3692	0.914801
334.8	1.89208	2.65344	11.4891	0.916037
336.6	2.05464	2.69303	11.609	0.917268
338.4	2.03013	2.70479	11.7288	0.918485
340.2	1.91821	2.529	11.8487	0.91973
342	1.89147	2.6052	11.9487	0.920666
343.8	1.94899	2.53421	12.0486	0.921781
345.6	2.01291	2.5029	12.1485	0.922551
347.4	2.09213	2.66016	12.2484	0.923632
349.2	1.96421	2.63169	12.3483	0.92474
351	2.00485	2.60935	12.4482	0.925665
352.8	1.94812	2.64085	12.5481	0.926593
354.6	1.9341	2.59637	12.648	0.927627
356.4	2.02181	2.65188	12.7479	0.92869
358.2	1.88536	2.57827	12.8478	0.929621
360	1.8737	2.47264	12.9477	0.930613

[truncated: 4 more sheets: S Figure 10, S Figure 11, S Figure 12, S Figure 13]
